# Supplementary material for: (Acetato-κ2 O,O′)[2′-(di-tert-butyl­phosphanyl)-1,1′-biphenyl-κ2 P,C 2]palladium(II)
Source: Acta Crystallogr Sect E Struct Rep Online. 2012 Sep 26;68(Pt 10):m1308. doi: 10.1107/S1600536812040068 (PMC3470176; doi:10.1107/S1600536812040068)
Supplement: Supplementary file 1 [file e-68-m1308-sup1.cif]

##############################################################################
#                                                                            #
# This CIF contains the data in a paper accepted for publication in          #
# Acta Crystallographica Section E. It conforms to the requirements of       #
# Notes for Authors for Acta Crystallographica Section E, and has been       #
# peer reviewed under the auspices of the IUCr Commission on Journals.       #
#                                                                            #
# Full details of the Crystallographic Information File format               #
# are given in the paper "The Crystallographic Information File (CIF):       #
# a New Standard Archive File for Crystallography" by S. R. Hall, F. H.      #
# Allen and I. D. Brown [Acta Cryst. (1991), A47, 655-685].                  #
#                                                                            #
# The current version of the core CIF dictionary is obtainable from          #
# ftp://ftp.iucr.org/pub/cif_core.dic.                                       #
#                                                                            #
# Software is freely available for graphical display of the structure(s)     #
# in this CIF. For information consult the CIF software page                 #
# http://www.iucr.org/resources/cif/software.                                #
#                                                                            #
# This file may be used for bona fide research purposes within the           #
# scientific community so long as proper attribution is given to the journal # 
# article from which it was obtained.                                        #
#                                                                            #
##############################################################################
data_I
_audit_creation_method     SHELXL97
_chemical_name_systematic
;
(Acetato-\k^2^<i>O</i>,<i>O</i>')[2'-(di-<i>tert</i>-butylphosphanyl)-1,1'-
biphenyl-\k^2^<i>P</i>,<i>C</i>^2^]palladium(II)
;
_chemical_name_common     ?
_chemical_formula_moiety     'C22 H29 O2 P Pd'
_chemical_formula_sum     'C22 H29 O2 P Pd'
_chemical_formula_iupac     '[Pd (C2 H3 O2) (C20 H26 P)]'
_chemical_formula_weight     462.82
_chemical_melting_point     ?
_symmetry_cell_setting     orthorhombic
_symmetry_space_group_name_H-M     'P 21 21 21'
_symmetry_space_group_name_Hall     'P 2ac 2ab'
loop_
    _symmetry_equiv_pos_as_xyz
    'x, y, z'
    '-x+1/2, -y, z+1/2'
    'x+1/2, -y+1/2, -z'
    '-x, y+1/2, -z+1/2'
_cell_length_a     9.800(3)
_cell_length_b     14.2392(4)
_cell_length_c     14.7772(5)
_cell_angle_alpha     90
_cell_angle_beta     90
_cell_angle_gamma     90
_cell_volume     2062.1(6)
_cell_formula_units_Z     4
_cell_measurement_reflns_used     9242
_cell_measurement_theta_min     2.49
_cell_measurement_theta_max     28.43
_cell_measurement_temperature     100(2)
_cell_special_details     ?
_exptl_crystal_description     block
_exptl_crystal_colour     yellow
_exptl_crystal_size_max     0.25
_exptl_crystal_size_mid     0.19
_exptl_crystal_size_min     0.14
_exptl_crystal_density_diffrn     1.491
_exptl_crystal_density_meas     ?
_exptl_crystal_density_method     'not measured'
_exptl_crystal_F_000     952
_exptl_absorpt_coefficient_mu     0.991
_exptl_absorpt_correction_type     multi-scan
_exptl_absorpt_process_details     '(AXSCALE; Bruker, 2010)'
_exptl_absorpt_correction_T_min     0.7898
_exptl_absorpt_correction_T_max     0.8738
_exptl_special_details     ?
_diffrn_ambient_temperature     100(2)
_diffrn_radiation_type     MoK\a
_diffrn_radiation_wavelength     0.71073
_diffrn_radiation_source     'fine-focus sealed tube'
_diffrn_radiation_monochromator     graphite
_diffrn_measurement_device_type     'Bruker APEXII CCD'
_diffrn_measurement_method     '\f and\w'
_diffrn_detector_area_resol_mean     ?
_diffrn_reflns_number     24048
_diffrn_reflns_av_R_equivalents     0.0181
_diffrn_reflns_av_sigmaI/netI     0.0170
_diffrn_reflns_theta_min     1.99
_diffrn_reflns_theta_max     28.43
_diffrn_reflns_theta_full     28.43
_diffrn_measured_fraction_theta_max     0.999
_diffrn_measured_fraction_theta_full     0.999
_diffrn_reflns_limit_h_min     -13
_diffrn_reflns_limit_h_max     12
_diffrn_reflns_limit_k_min     -19
_diffrn_reflns_limit_k_max     17
_diffrn_reflns_limit_l_min     -19
_diffrn_reflns_limit_l_max     18
_refine_special_details
;
Refinement of <i>F</i>^2^ against ALL reflections. The weighted <i>R</i>-factor
<i>wR</i> and goodness of fit <i>S</i> are based on <i>F</i>^2^, conventional
<i>R</i>-factors <i>R</i> are based on <i>F</i>, with <i>F</i> set to zero for
negative <i>F</i>^2^. The threshold expression of <i>F</i>^2^ >
\s(<i>F</i>^2^) is used only for calculating <i>R</i>-factors(gt) <i>etc</i>.
and is not relevant to the choice of reflections for refinement.
<i>R</i>-factors based on <i>F</i>^2^ are statistically about twice as large
as those based on <i>F</i>, and <i>R</i>-factors based on ALL data will be
even larger.
;
_reflns_number_total     5179
_reflns_number_gt     5077
_reflns_threshold_expression     I>2\s(I)
_refine_ls_structure_factor_coef     Fsqd
_refine_ls_matrix_type     full
_refine_ls_R_factor_all     0.0144
_refine_ls_R_factor_gt     0.0139
_refine_ls_wR_factor_gt     0.0339
_refine_ls_wR_factor_ref     0.0342
_refine_ls_goodness_of_fit_ref     1.060
_refine_ls_restrained_S_all     1.060
_refine_ls_number_reflns     5179
_refine_ls_number_parameters     243
_refine_ls_number_restraints     0
_refine_ls_hydrogen_treatment     constr
_refine_ls_weighting_scheme     calc
_refine_ls_weighting_details
       'calc w = 1/[\s^2^(Fo^2^)+(0.0177P)^2^+0.2811P] where P=(Fo^2^+2Fc^2^)/3'
_atom_sites_solution_hydrogens     geom
_atom_sites_solution_primary     direct
_atom_sites_solution_secondary     difmap
_refine_ls_shift/su_max     0.002
_refine_ls_shift/su_mean     0.000
_refine_diff_density_max     0.273
_refine_diff_density_min     -0.186
_refine_ls_extinction_method     none
_refine_ls_extinction_coef     ?
_refine_ls_abs_structure_details     nd
_refine_ls_abs_structure_Flack     ?
loop_
    _atom_type_symbol
    _atom_type_description
    _atom_type_scat_dispersion_real
    _atom_type_scat_dispersion_imag
    _atom_type_scat_source
    'C' 'C' 0.0033 0.0016
                         'International Tables Vol C Tables 4.2.6.8 and 6.1.1.4'
    'H' 'H' 0.0000 0.0000
                         'International Tables Vol C Tables 4.2.6.8 and 6.1.1.4'
    'O' 'O' 0.0106 0.0060
                         'International Tables Vol C Tables 4.2.6.8 and 6.1.1.4'
    'P' 'P' 0.1023 0.0942
                         'International Tables Vol C Tables 4.2.6.8 and 6.1.1.4'
    'Pd' 'Pd' -0.9988 1.0072
                         'International Tables Vol C Tables 4.2.6.8 and 6.1.1.4'
_computing_data_collection     'APEX2 (Bruker, 2010)'
_computing_cell_refinement     'SAINT (Bruker, 2010)'
_computing_data_reduction     'SAINT (Bruker, 2010)'
_computing_structure_solution     'SHELXS97 (Sheldrick, 2008)'
_computing_structure_refinement     'SHELXL97 (Sheldrick, 2008)'
_computing_molecular_graphics     'OLEX2 (Dolomanov <i>et al.</i>, 2009)'
_computing_publication_material
;
PLATON (Spek, 2009) and publCIF (Westrip, 2010)
;
loop_
    _atom_site_type_symbol
    _atom_site_label
    _atom_site_fract_x
    _atom_site_fract_y
    _atom_site_fract_z
    _atom_site_U_iso_or_equiv
    _atom_site_adp_type
    _atom_site_calc_flag
    _atom_site_refinement_flags
    _atom_site_occupancy
    _atom_site_symmetry_multiplicity
    _atom_site_disorder_assembly
    _atom_site_disorder_group
    C C1 0.01684(16) 0.64306(10) 0.01415(9) 0.0200(3) Uani d . 1 1 . .
    C C2 -0.03332(19) 0.70910(12) -0.05813(11) 0.0296(4) Uani d . 1 1 . .
    H H2A 0.0353 0.7580 -0.0688 0.044 Uiso calc R 1 1 . .
    H H2B -0.1189 0.7383 -0.0384 0.044 Uiso calc R 1 1 . .
    H H2C -0.0490 0.6740 -0.1142 0.044 Uiso calc R 1 1 . .
    C C3 -0.12994(14) 0.36953(10) 0.17962(10) 0.0179(3) Uani d . 1 1 . .
    C C4 -0.12773(16) 0.35830(11) 0.07523(10) 0.0234(3) Uani d . 1 1 . .
    H H4A -0.0721 0.3036 0.0590 0.035 Uiso calc R 1 1 . .
    H H4B -0.0886 0.4148 0.0477 0.035 Uiso calc R 1 1 . .
    H H4C -0.2211 0.3493 0.0530 0.035 Uiso calc R 1 1 . .
    C C5 -0.22808(14) 0.45126(10) 0.20099(10) 0.0207(3) Uani d . 1 1 . .
    H H5A -0.1956 0.5085 0.1712 0.031 Uiso calc R 1 1 . .
    H H5B -0.2314 0.4613 0.2666 0.031 Uiso calc R 1 1 . .
    H H5C -0.3196 0.4358 0.1788 0.031 Uiso calc R 1 1 . .
    C C6 -0.18496(16) 0.27675(11) 0.21887(11) 0.0238(3) Uani d . 1 1 . .
    H H6A -0.1824 0.2795 0.2851 0.036 Uiso calc R 1 1 . .
    H H6B -0.1283 0.2245 0.1978 0.036 Uiso calc R 1 1 . .
    H H6C -0.2792 0.2673 0.1987 0.036 Uiso calc R 1 1 . .
    C C7 0.16700(15) 0.30436(10) 0.21904(10) 0.0190(3) Uani d . 1 1 . .
    C C8 0.15467(17) 0.24809(11) 0.13080(13) 0.0300(4) Uani d . 1 1 . .
    H H8A 0.1589 0.2911 0.0791 0.045 Uiso calc R 1 1 . .
    H H8B 0.0675 0.2144 0.1301 0.045 Uiso calc R 1 1 . .
    H H8C 0.2298 0.2029 0.1269 0.045 Uiso calc R 1 1 . .
    C C9 0.13811(18) 0.24130(12) 0.30108(13) 0.0299(4) Uani d . 1 1 . .
    H H9A 0.0436 0.2190 0.2985 0.045 Uiso calc R 1 1 . .
    H H9B 0.1520 0.2772 0.3569 0.045 Uiso calc R 1 1 . .
    H H9C 0.2003 0.1874 0.3002 0.045 Uiso calc R 1 1 . .
    C C10 0.31527(15) 0.33883(11) 0.22510(12) 0.0238(3) Uani d . 1 1 . .
    H H10A 0.3281 0.3739 0.2815 0.036 Uiso calc R 1 1 . .
    H H10B 0.3352 0.3798 0.1735 0.036 Uiso calc R 1 1 . .
    H H10C 0.3771 0.2848 0.2241 0.036 Uiso calc R 1 1 . .
    C C11 0.03089(14) 0.44692(9) 0.33655(8) 0.0154(3) Uani d . 1 1 . .
    C C12 -0.07717(15) 0.41959(11) 0.39277(10) 0.0209(3) Uani d . 1 1 . .
    H H12 -0.1366 0.3708 0.3735 0.025 Uiso calc R 1 1 . .
    C C13 -0.09954(16) 0.46231(12) 0.47641(9) 0.0246(3) Uani d . 1 1 . .
    H H13 -0.1752 0.4443 0.5127 0.029 Uiso calc R 1 1 . .
    C C14 -0.01070(15) 0.53113(13) 0.50607(9) 0.0243(3) Uani d . 1 1 . .
    H H14 -0.0268 0.5620 0.5620 0.029 Uiso calc R 1 1 . .
    C C15 0.10184(17) 0.55503(10) 0.45413(9) 0.0201(3) Uani d . 1 1 . .
    H H15 0.1646 0.6003 0.4765 0.024 Uiso calc R 1 1 . .
    C C16 0.12513(13) 0.51377(9) 0.36921(9) 0.0163(3) Uani d . 1 1 . .
    C C17 0.24987(13) 0.54179(10) 0.31892(9) 0.0157(2) Uani d . 1 1 . .
    C C18 0.25148(14) 0.55169(9) 0.22435(9) 0.0147(3) Uani d . 1 1 . .
    C C19 0.37097(15) 0.58258(10) 0.18224(10) 0.0190(3) Uani d . 1 1 . .
    H H19 0.3711 0.5933 0.1188 0.023 Uiso calc R 1 1 . .
    C C20 0.48925(15) 0.59791(11) 0.23147(11) 0.0221(3) Uani d . 1 1 . .
    H H20 0.5700 0.6179 0.2016 0.026 Uiso calc R 1 1 . .
    C C21 0.48961(15) 0.58397(11) 0.32458(11) 0.0237(3) Uani d . 1 1 . .
    H H21 0.5710 0.5926 0.3585 0.028 Uiso calc R 1 1 . .
    C C22 0.36993(14) 0.55730(9) 0.36744(10) 0.0204(3) Uani d . 1 1 . .
    H H22 0.3696 0.5494 0.4313 0.024 Uiso calc R 1 1 . .
    O O1 -0.05113(11) 0.56989(7) 0.03223(7) 0.0211(2) Uani d . 1 1 . .
    O O2 0.12585(11) 0.66066(7) 0.05752(7) 0.0209(2) Uani d . 1 1 . .
    P P1 0.04521(4) 0.40789(2) 0.21866(2) 0.01354(7) Uani d . 1 1 . .
    Pd Pd1 0.097889(10) 0.536270(7) 0.139786(6) 0.01311(3) Uani d . 1 1 . .
loop_
    _atom_site_aniso_label
    _atom_site_aniso_U_11
    _atom_site_aniso_U_22
    _atom_site_aniso_U_33
    _atom_site_aniso_U_12
    _atom_site_aniso_U_13
    _atom_site_aniso_U_23
    C1 0.0253(8) 0.0188(7) 0.0158(6) 0.0050(6) 0.0024(6) 0.0028(5)
    C2 0.0350(9) 0.0291(9) 0.0248(8) 0.0055(7) -0.0017(7) 0.0105(7)
    C3 0.0173(7) 0.0148(7) 0.0215(7) -0.0024(5) -0.0021(5) -0.0004(5)
    C4 0.0266(9) 0.0214(7) 0.0223(7) -0.0019(6) -0.0036(6) -0.0044(6)
    C5 0.0159(6) 0.0219(8) 0.0245(7) 0.0010(6) -0.0035(5) -0.0011(6)
    C6 0.0204(7) 0.0191(7) 0.0318(8) -0.0050(6) 0.0008(6) 0.0012(6)
    C7 0.0188(7) 0.0129(7) 0.0253(7) 0.0026(5) 0.0034(6) 0.0028(5)
    C8 0.0268(8) 0.0208(8) 0.0424(10) 0.0046(6) 0.0002(8) -0.0107(7)
    C9 0.0258(8) 0.0221(8) 0.0419(9) 0.0061(6) 0.0066(7) 0.0153(7)
    C10 0.0191(7) 0.0154(7) 0.0367(9) 0.0035(6) 0.0024(6) 0.0026(6)
    C11 0.0154(6) 0.0157(7) 0.0151(6) 0.0031(5) -0.0001(5) 0.0028(5)
    C12 0.0190(8) 0.0245(7) 0.0191(6) -0.0029(6) 0.0006(5) 0.0041(5)
    C13 0.0202(6) 0.0363(8) 0.0173(6) 0.0004(9) 0.0039(6) 0.0052(6)
    C14 0.0253(7) 0.0332(8) 0.0144(6) 0.0058(7) 0.0015(5) 0.0004(7)
    C15 0.0206(6) 0.0227(7) 0.0171(6) 0.0017(6) -0.0037(6) -0.0005(5)
    C16 0.0164(6) 0.0163(6) 0.0162(6) 0.0032(5) -0.0019(5) 0.0043(5)
    C17 0.0168(6) 0.0104(6) 0.0199(6) 0.0012(5) 0.0009(5) 0.0015(5)
    C18 0.0165(6) 0.0093(6) 0.0183(6) 0.0014(5) -0.0005(5) 0.0000(5)
    C19 0.0211(8) 0.0124(6) 0.0235(7) 0.0004(5) 0.0041(6) 0.0006(5)
    C20 0.0152(7) 0.0178(7) 0.0331(8) -0.0019(6) 0.0036(6) 0.0009(6)
    C21 0.0160(7) 0.0213(8) 0.0338(8) -0.0006(6) -0.0039(6) -0.0008(6)
    C22 0.0211(7) 0.0181(7) 0.0220(6) 0.0005(5) -0.0030(6) -0.0008(5)
    O1 0.0249(5) 0.0200(5) 0.0185(5) 0.0001(4) -0.0028(4) 0.0025(4)
    O2 0.0241(6) 0.0174(5) 0.0211(5) -0.0008(4) 0.0010(4) 0.0054(4)
    P1 0.01417(16) 0.01141(16) 0.01505(15) 0.00016(13) 0.00127(13) 0.00109(12)
    Pd1 0.01529(5) 0.01095(4) 0.01310(4) 0.00049(4) 0.00091(4) 0.00145(4)
_geom_special_details
;
All e.s.d.'s (except the e.s.d. in the dihedral angle between two l.s. planes)
are estimated using the full covariance matrix. The cell e.s.d.'s are taken
into account individually in the estimation of e.s.d.'s in distances, angles
and torsion angles; correlations between e.s.d.'s in cell parameters are only
used when they are defined by crystal symmetry. An approximate (isotropic)
treatment of cell e.s.d.'s is used for estimating e.s.d.'s involving l.s.
planes.
;
loop_
    _geom_bond_atom_site_label_1
    _geom_bond_atom_site_label_2
    _geom_bond_site_symmetry_2
    _geom_bond_distance
    _geom_bond_publ_flag
    C1 O1 . 1.2651(18) ?
    C1 O2 . 1.2707(19) ?
    C1 C2 . 1.506(2) ?
    C2 H2A . 0.9800 ?
    C2 H2B . 0.9800 ?
    C2 H2C . 0.9800 ?
    C3 C6 . 1.540(2) ?
    C3 C5 . 1.542(2) ?
    C3 C4 . 1.551(2) ?
    C3 P1 . 1.8915(16) ?
    C4 H4A . 0.9800 ?
    C4 H4B . 0.9800 ?
    C4 H4C . 0.9800 ?
    C5 H5A . 0.9800 ?
    C5 H5B . 0.9800 ?
    C5 H5C . 0.9800 ?
    C6 H6A . 0.9800 ?
    C6 H6B . 0.9800 ?
    C6 H6C . 0.9800 ?
    C7 C9 . 1.535(2) ?
    C7 C8 . 1.535(2) ?
    C7 C10 . 1.536(2) ?
    C7 P1 . 1.8968(15) ?
    C8 H8A . 0.9800 ?
    C8 H8B . 0.9800 ?
    C8 H8C . 0.9800 ?
    C9 H9A . 0.9800 ?
    C9 H9B . 0.9800 ?
    C9 H9C . 0.9800 ?
    C10 H10A . 0.9800 ?
    C10 H10B . 0.9800 ?
    C10 H10C . 0.9800 ?
    C11 C12 . 1.401(2) ?
    C11 C16 . 1.4114(19) ?
    C11 P1 . 1.8339(14) ?
    C12 C13 . 1.395(2) ?
    C12 H12 . 0.9500 ?
    C13 C14 . 1.382(2) ?
    C13 H13 . 0.9500 ?
    C14 C15 . 1.386(2) ?
    C14 H14 . 0.9500 ?
    C15 C16 . 1.4043(19) ?
    C15 H15 . 0.9500 ?
    C16 C17 . 1.4852(19) ?
    C17 C22 . 1.3954(19) ?
    C17 C18 . 1.4046(18) ?
    C18 C19 . 1.397(2) ?
    C19 C20 . 1.386(2) ?
    C19 H19 . 0.9500 ?
    C20 C21 . 1.390(2) ?
    C20 H20 . 0.9500 ?
    C21 C22 . 1.386(2) ?
    C21 H21 . 0.9500 ?
    C22 H22 . 0.9500 ?
    Pd1 P1 . 2.2285(7) y
    Pd1 O1 . 2.2109(12) y
    Pd1 O2 . 2.1657(11) y
    Pd1 C1 . 2.5278(15) ?
    Pd1 C18 . 1.9686(15) y
loop_
    _geom_angle_atom_site_label_1
    _geom_angle_atom_site_label_2
    _geom_angle_atom_site_label_3
    _geom_angle_site_symmetry_1
    _geom_angle_site_symmetry_3
    _geom_angle
    _geom_angle_publ_flag
    O1 C1 O2 . . 119.91(13) ?
    O1 C1 C2 . . 119.48(14) ?
    O2 C1 C2 . . 120.60(14) ?
    O1 C1 Pd1 . . 60.99(8) ?
    O2 C1 Pd1 . . 58.94(7) ?
    C2 C1 Pd1 . . 177.93(11) ?
    C1 C2 H2A . . 109.5 ?
    C1 C2 H2B . . 109.5 ?
    H2A C2 H2B . . 109.5 ?
    C1 C2 H2C . . 109.5 ?
    H2A C2 H2C . . 109.5 ?
    H2B C2 H2C . . 109.5 ?
    C6 C3 C5 . . 110.60(12) ?
    C6 C3 C4 . . 106.92(12) ?
    C5 C3 C4 . . 106.87(12) ?
    C6 C3 P1 . . 116.78(10) ?
    C5 C3 P1 . . 106.59(10) ?
    C4 C3 P1 . . 108.69(10) ?
    C3 C4 H4A . . 109.5 ?
    C3 C4 H4B . . 109.5 ?
    H4A C4 H4B . . 109.5 ?
    C3 C4 H4C . . 109.5 ?
    H4A C4 H4C . . 109.5 ?
    H4B C4 H4C . . 109.5 ?
    C3 C5 H5A . . 109.5 ?
    C3 C5 H5B . . 109.5 ?
    H5A C5 H5B . . 109.5 ?
    C3 C5 H5C . . 109.5 ?
    H5A C5 H5C . . 109.5 ?
    H5B C5 H5C . . 109.5 ?
    C3 C6 H6A . . 109.5 ?
    C3 C6 H6B . . 109.5 ?
    H6A C6 H6B . . 109.5 ?
    C3 C6 H6C . . 109.5 ?
    H6A C6 H6C . . 109.5 ?
    H6B C6 H6C . . 109.5 ?
    C9 C7 C8 . . 110.54(13) ?
    C9 C7 C10 . . 108.38(13) ?
    C8 C7 C10 . . 106.90(13) ?
    C9 C7 P1 . . 109.94(10) ?
    C8 C7 P1 . . 110.71(11) ?
    C10 C7 P1 . . 110.30(10) ?
    C7 C8 H8A . . 109.5 ?
    C7 C8 H8B . . 109.5 ?
    H8A C8 H8B . . 109.5 ?
    C7 C8 H8C . . 109.5 ?
    H8A C8 H8C . . 109.5 ?
    H8B C8 H8C . . 109.5 ?
    C7 C9 H9A . . 109.5 ?
    C7 C9 H9B . . 109.5 ?
    H9A C9 H9B . . 109.5 ?
    C7 C9 H9C . . 109.5 ?
    H9A C9 H9C . . 109.5 ?
    H9B C9 H9C . . 109.5 ?
    C7 C10 H10A . . 109.5 ?
    C7 C10 H10B . . 109.5 ?
    H10A C10 H10B . . 109.5 ?
    C7 C10 H10C . . 109.5 ?
    H10A C10 H10C . . 109.5 ?
    H10B C10 H10C . . 109.5 ?
    C12 C11 C16 . . 118.63(13) ?
    C12 C11 P1 . . 122.48(11) ?
    C16 C11 P1 . . 118.63(10) ?
    C13 C12 C11 . . 121.54(14) ?
    C13 C12 H12 . . 119.2 ?
    C11 C12 H12 . . 119.2 ?
    C14 C13 C12 . . 119.42(14) ?
    C14 C13 H13 . . 120.3 ?
    C12 C13 H13 . . 120.3 ?
    C13 C14 C15 . . 119.98(14) ?
    C13 C14 H14 . . 120.0 ?
    C15 C14 H14 . . 120.0 ?
    C14 C15 C16 . . 121.43(14) ?
    C14 C15 H15 . . 119.3 ?
    C16 C15 H15 . . 119.3 ?
    C15 C16 C11 . . 118.78(12) ?
    C15 C16 C17 . . 117.94(12) ?
    C11 C16 C17 . . 123.28(12) ?
    C22 C17 C18 . . 119.07(13) ?
    C22 C17 C16 . . 118.65(12) ?
    C18 C17 C16 . . 122.27(12) ?
    C19 C18 C17 . . 118.95(13) ?
    C19 C18 Pd1 . . 113.16(10) ?
    C17 C18 Pd1 . . 127.72(10) ?
    C20 C19 C18 . . 121.12(14) ?
    C20 C19 H19 . . 119.4 ?
    C18 C19 H19 . . 119.4 ?
    C19 C20 C21 . . 119.95(14) ?
    C19 C20 H20 . . 120.0 ?
    C21 C20 H20 . . 120.0 ?
    C22 C21 C20 . . 119.28(14) ?
    C22 C21 H21 . . 120.4 ?
    C20 C21 H21 . . 120.4 ?
    C21 C22 C17 . . 121.48(14) ?
    C21 C22 H22 . . 119.3 ?
    C17 C22 H22 . . 119.3 ?
    C1 O1 Pd1 . . 88.98(9) ?
    C1 O2 Pd1 . . 90.88(9) ?
    C11 P1 C3 . . 107.92(7) ?
    C11 P1 C7 . . 106.31(6) ?
    C3 P1 C7 . . 110.33(7) ?
    C11 P1 Pd1 . . 105.42(5) ?
    C3 P1 Pd1 . . 106.72(5) ?
    C7 P1 Pd1 . . 119.56(5) ?
    P1 Pd1 O1 . . 113.61(3) yes
    P1 Pd1 O2 . . 173.58(3) yes
    P1 Pd1 C18 . . 86.37(4) yes
    O1 Pd1 O2 . . 60.19(4) yes
    O1 Pd1 C18 . . 159.59(5) yes
    O2 Pd1 C18 . . 99.69(5) yes
    C18 Pd1 C1 . . 129.74(5) ?
    O2 Pd1 C1 . . 30.17(5) ?
    O1 Pd1 C1 . . 30.03(4) ?
    P1 Pd1 C1 . . 143.59(4) ?
loop_
    _geom_torsion_atom_site_label_1
    _geom_torsion_atom_site_label_2
    _geom_torsion_atom_site_label_3
    _geom_torsion_atom_site_label_4
    _geom_torsion_site_symmetry_1
    _geom_torsion_site_symmetry_2
    _geom_torsion_site_symmetry_3
    _geom_torsion_site_symmetry_4
    _geom_torsion
    _geom_torsion_publ_flag
    C16 C11 C12 C13 . . . . 5.3(2) ?
    P1 C11 C12 C13 . . . . -168.67(11) ?
    C11 C12 C13 C14 . . . . -2.1(2) ?
    C12 C13 C14 C15 . . . . -2.0(2) ?
    C13 C14 C15 C16 . . . . 2.9(2) ?
    C14 C15 C16 C11 . . . . 0.3(2) ?
    C14 C15 C16 C17 . . . . -178.63(13) ?
    C12 C11 C16 C15 . . . . -4.31(19) ?
    P1 C11 C16 C15 . . . . 169.90(10) ?
    C12 C11 C16 C17 . . . . 174.56(12) ?
    P1 C11 C16 C17 . . . . -11.24(18) ?
    C15 C16 C17 C22 . . . . 37.76(18) ?
    C11 C16 C17 C22 . . . . -141.12(14) ?
    C15 C16 C17 C18 . . . . -143.27(14) ?
    C11 C16 C17 C18 . . . . 37.9(2) ?
    C22 C17 C18 C19 . . . . -4.0(2) ?
    C16 C17 C18 C19 . . . . 177.00(12) ?
    C22 C17 C18 Pd1 . . . . -178.92(10) ?
    C16 C17 C18 Pd1 . . . . 2.1(2) ?
    C17 C18 C19 C20 . . . . 4.0(2) ?
    Pd1 C18 C19 C20 . . . . 179.56(11) ?
    C18 C19 C20 C21 . . . . -1.0(2) ?
    C19 C20 C21 C22 . . . . -1.8(2) ?
    C20 C21 C22 C17 . . . . 1.7(2) ?
    C18 C17 C22 C21 . . . . 1.3(2) ?
    C16 C17 C22 C21 . . . . -179.71(13) ?
    O2 C1 O1 Pd1 . . . . 1.67(13) ?
    C2 C1 O1 Pd1 . . . . -177.69(13) ?
    O1 C1 O2 Pd1 . . . . -1.71(13) ?
    C2 C1 O2 Pd1 . . . . 177.65(13) ?
    C12 C11 P1 C3 . . . . 20.76(14) ?
    C16 C11 P1 C3 . . . . -153.20(11) ?
    C12 C11 P1 C7 . . . . -97.61(13) ?
    C16 C11 P1 C7 . . . . 88.43(12) ?
    C12 C11 P1 Pd1 . . . . 134.52(11) ?
    C16 C11 P1 Pd1 . . . . -39.45(11) ?
    C6 C3 P1 C11 . . . . -71.95(12) ?
    C5 C3 P1 C11 . . . . 52.21(11) ?
    C4 C3 P1 C11 . . . . 167.07(10) ?
    C6 C3 P1 C7 . . . . 43.81(13) ?
    C5 C3 P1 C7 . . . . 167.97(9) ?
    C4 C3 P1 C7 . . . . -77.17(11) ?
    C6 C3 P1 Pd1 . . . . 175.16(10) ?
    C5 C3 P1 Pd1 . . . . -60.68(10) ?
    C4 C3 P1 Pd1 . . . . 54.18(10) ?
    C9 C7 P1 C11 . . . . 40.82(13) ?
    C8 C7 P1 C11 . . . . 163.24(11) ?
    C10 C7 P1 C11 . . . . -78.65(11) ?
    C9 C7 P1 C3 . . . . -75.95(12) ?
    C8 C7 P1 C3 . . . . 46.47(12) ?
    C10 C7 P1 C3 . . . . 164.59(10) ?
    C9 C7 P1 Pd1 . . . . 159.80(9) ?
    C8 C7 P1 Pd1 . . . . -77.78(11) ?
    C10 C7 P1 Pd1 . . . . 40.34(12) ?
    C19 C18 Pd1 O2 . . . . -41.41(11) ?
    C17 C18 Pd1 O2 . . . . 133.73(12) ?
    C19 C18 Pd1 O1 . . . . -50.65(19) ?
    C17 C18 Pd1 O1 . . . . 124.49(14) ?
    C19 C18 Pd1 P1 . . . . 140.72(10) ?
    C17 C18 Pd1 P1 . . . . -44.15(12) ?
    C19 C18 Pd1 C1 . . . . -44.46(13) ?
    C17 C18 Pd1 C1 . . . . 130.67(12) ?
    C1 O2 Pd1 C18 . . . . -175.32(9) ?
    C1 O2 Pd1 O1 . . . . 0.98(8) ?
    C1 O1 Pd1 C18 . . . . 9.53(17) ?
    C1 O1 Pd1 O2 . . . . -0.98(8) ?
    C1 O1 Pd1 P1 . . . . 177.14(7) ?
    C11 P1 Pd1 C18 . . . . 54.30(6) ?
    C3 P1 Pd1 C18 . . . . 168.90(6) ?
    C7 P1 Pd1 C18 . . . . -65.13(7) ?
    C11 P1 Pd1 O1 . . . . -121.40(6) ?
    C3 P1 Pd1 O1 . . . . -6.80(6) ?
    C7 P1 Pd1 O1 . . . . 119.17(7) ?
    C11 P1 Pd1 C1 . . . . -118.98(7) ?
    C3 P1 Pd1 C1 . . . . -4.39(8) ?
    C7 P1 Pd1 C1 . . . . 121.59(8) ?
    O1 C1 Pd1 C18 . . . . -175.69(8) ?
    O2 C1 Pd1 C18 . . . . 6.00(11) ?
    O1 C1 Pd1 O2 . . . . 178.31(13) ?
    O2 C1 Pd1 O1 . . . . -178.31(13) ?
    O1 C1 Pd1 P1 . . . . -4.42(11) ?
    O2 C1 Pd1 P1 . . . . 177.27(6) ?
loop_
    _geom_hbond_atom_site_label_D
    _geom_hbond_atom_site_label_H
    _geom_hbond_atom_site_label_A
    _geom_hbond_site_symmetry_A
    _geom_hbond_distance_DH
    _geom_hbond_distance_HA
    _geom_hbond_distance_DA
    _geom_hbond_angle_DHA
    C4 H4B O1 . 0.98 2.25 3.169(2) 156
_iucr_refine_instructions_details
;
TITL mo_11cch10_0m in P212121 #19
CELL 0.71073 9.8 14.239 14.777 90 90 90
ZERR 4 0.005 0.005 0.005 0.005 0.005 0.005
LATT -1
SYMM 0.5-X,-Y,0.5+Z
SYMM 0.5+X,0.5-Y,-Z
SYMM -X,0.5+Y,0.5-Z
SFAC C H O P Pd
UNIT 88 116 8 4 4
L.S. 10
PLAN  5
SIZE 0.14 0.19 0.25
TEMP -173
MPLA 5 Pd1 C18 C19 C20 C21
MPLA 4 C13 C14 C15 C16
BOND $H
CONF
HTAB 2.0000
HTAB C4 O1
fmap 2
acta
MERG 2
BASF 0.1
TWIN -1 0 0 0 -1 0 0 0 -1 2
OMIT 0 1 6
OMIT 1 4 0
WGHT 0.0177 0.2811
FVAR 0.12798
C1    1     0.01684  0.64306  0.01415  11.00000  0.02530  0.01878  0.01578 =
 0.00279  0.00244  0.00504
C2    1    -0.03332  0.70910 -0.05813  11.00000  0.03499  0.02913  0.02479 =
 0.01052 -0.00168  0.00547
AFIX 137
H2a   2     0.03526  0.75796 -0.06878  11.00000 -1.50000
H2b   2    -0.11886  0.73830 -0.03841  11.00000 -1.50000
H2c   2    -0.04902  0.67404 -0.11424  11.00000 -1.50000
AFIX 0
C3    1    -0.12994  0.36953  0.17962  11.00000  0.01733  0.01480  0.02153 =
 -0.00043 -0.00207 -0.00236
C4    1    -0.12773  0.35830  0.07523  11.00000  0.02657  0.02145  0.02226 =
 -0.00439 -0.00357 -0.00190
AFIX 137
H4a   2    -0.07212  0.30364  0.05898  11.00000 -1.50000
H4b   2    -0.08862  0.41484  0.04772  11.00000 -1.50000
H4c   2    -0.22106  0.34932  0.05303  11.00000 -1.50000
AFIX 0
C5    1    -0.22808  0.45126  0.20099  11.00000  0.01585  0.02191  0.02448 =
 -0.00111 -0.00355  0.00104
AFIX 137
H5a   2    -0.19561  0.50853  0.17117  11.00000 -1.50000
H5b   2    -0.23136  0.46133  0.26656  11.00000 -1.50000
H5c   2    -0.31962  0.43584  0.17882  11.00000 -1.50000
AFIX 0
C6    1    -0.18496  0.27675  0.21887  11.00000  0.02044  0.01915  0.03180 =
 0.00116  0.00076 -0.00504
AFIX 137
H6a   2    -0.18238  0.27946  0.28511  11.00000 -1.50000
H6b   2    -0.12827  0.22445  0.19775  11.00000 -1.50000
H6c   2    -0.27923  0.26729  0.19870  11.00000 -1.50000
AFIX 0
C7    1     0.16700  0.30436  0.21904  11.00000  0.01876  0.01288  0.02533 =
 0.00284  0.00343  0.00257
C8    1     0.15467  0.24809  0.13080  11.00000  0.02676  0.02075  0.04238 =
 -0.01072  0.00019  0.00465
AFIX 137
H8a   2     0.15886  0.29106  0.07907  11.00000 -1.50000
H8b   2     0.06745  0.21442  0.13007  11.00000 -1.50000
H8c   2     0.22982  0.20286  0.12694  11.00000 -1.50000
AFIX 0
C9    1     0.13811  0.24130  0.30108  11.00000  0.02581  0.02207  0.04189 =
 0.01533  0.00662  0.00614
AFIX 137
H9a   2     0.04359  0.21899  0.29852  11.00000 -1.50000
H9b   2     0.15203  0.27724  0.35688  11.00000 -1.50000
H9c   2     0.20028  0.18740  0.30023  11.00000 -1.50000
AFIX 0
C10   1     0.31527  0.33883  0.22510  11.00000  0.01910  0.01544  0.03674 =
 0.00258  0.00240  0.00347
AFIX 137
H10a  2     0.32807  0.37387  0.28155  11.00000 -1.50000
H10b  2     0.33518  0.37984  0.17350  11.00000 -1.50000
H10c  2     0.37714  0.28477  0.22412  11.00000 -1.50000
AFIX 0
C11   1     0.03089  0.44692  0.33655  11.00000  0.01543  0.01566  0.01510 =
 0.00284 -0.00012  0.00306
C12   1    -0.07717  0.41959  0.39277  11.00000  0.01905  0.02452  0.01906 =
 0.00409  0.00057 -0.00292
AFIX 43
H12   2    -0.13660  0.37083  0.37347  11.00000 -1.20000
AFIX 0
C13   1    -0.09954  0.46231  0.47641  11.00000  0.02017  0.03627  0.01730 =
 0.00516  0.00392  0.00042
AFIX 43
H13   2    -0.17516  0.44426  0.51268  11.00000 -1.20000
AFIX 0
C14   1    -0.01070  0.53113  0.50607  11.00000  0.02529  0.03320  0.01443 =
 0.00038  0.00147  0.00578
AFIX 43
H14   2    -0.02676  0.56205  0.56204  11.00000 -1.20000
AFIX 0
C15   1     0.10184  0.55503  0.45413  11.00000  0.02065  0.02267  0.01710 =
 -0.00054 -0.00370  0.00171
AFIX 43
H15   2     0.16457  0.60031  0.47646  11.00000 -1.20000
AFIX 0
C16   1     0.12513  0.51377  0.36921  11.00000  0.01639  0.01632  0.01623 =
 0.00428 -0.00186  0.00318
C17   1     0.24987  0.54179  0.31892  11.00000  0.01678  0.01042  0.01993 =
 0.00152  0.00094  0.00122
C18   1     0.25148  0.55169  0.22435  11.00000  0.01648  0.00926  0.01834 =
 0.00002 -0.00053  0.00142
C19   1     0.37097  0.58258  0.18224  11.00000  0.02114  0.01245  0.02345 =
 0.00061  0.00406  0.00040
AFIX 43
H19   2     0.37114  0.59325  0.11878  11.00000 -1.20000
AFIX 0
C20   1     0.48925  0.59791  0.23147  11.00000  0.01522  0.01782  0.03312 =
 0.00094  0.00356 -0.00191
AFIX 43
H20   2     0.57002  0.61792  0.20161  11.00000 -1.20000
AFIX 0
C21   1     0.48961  0.58397  0.32459  11.00000  0.01598  0.02135  0.03377 =
 -0.00085 -0.00394 -0.00060
AFIX 43
H21   2     0.57102  0.59264  0.35848  11.00000 -1.20000
AFIX 0
C22   1     0.36993  0.55730  0.36744  11.00000  0.02110  0.01810  0.02196 =
 -0.00076 -0.00296  0.00054
AFIX 43
H22   2     0.36963  0.54940  0.43127  11.00000 -1.20000
AFIX 0
O1    3    -0.05113  0.56989  0.03223  11.00000  0.02490  0.02000  0.01849 =
 0.00252 -0.00283  0.00012
O2    3     0.12585  0.66066  0.05751  11.00000  0.02408  0.01735  0.02114 =
 0.00542  0.00099 -0.00076
P1    4     0.04521  0.40789  0.21866  11.00000  0.01417  0.01141  0.01505 =
 0.00109  0.00127  0.00016
Pd1   5     0.09789  0.53627  0.13979  11.00000  0.01529  0.01095  0.01310 =
 0.00145  0.00091  0.00049
HKLF 4
END
;
data_global
_journal_date_recd_electronic     2012-09-12
_journal_date_accepted     2012-09-21
_journal_name_full     'Acta Crystallographica, Section E'
_journal_year     2012
_journal_volume     68
_journal_issue     10
_journal_page_first     m1308
_journal_page_last     m1308
_journal_paper_category     QM
_journal_paper_doi     10.1107/S1600536812040068
_journal_coeditor_code     TK5150
_publ_contact_author_name     'Charmaine Arderne'
_publ_contact_author_address
;
Department of Chemistry
University of Johannesburg
PO Box 524
Auckland Park
Johannesburg 2006
South Africa
;
_publ_contact_author_email     carderne@uj.ac.za
_publ_contact_author_fax     '+27115592819'
_publ_contact_author_phone     '+27115592360'
_publ_section_title
;\
(Acetato-\k^2^<i>O</i>,<i>O</i>')[2'-(di-<i>tert</i>-butylphosphanyl)-1,1'-\
biphenyl-\k^2^<i>P</i>,<i>C</i>^2^]palladium(II)
;
loop_
    _publ_author_name
    _publ_author_address
    'Arderne, Charmaine'
;
Department of Chemistry
University of Johannesburg
PO Box 524
Auckland Park
Johannesburg 2006
South Africa
;
    'Holzapfel, Cedric W.'
;
Department of Chemistry
University of Johannesburg
PO Box 524
Auckland Park
Johannesburg 2006
South Africa
;
