# Supplementary material for: (Acetato-κ2 O,O′)[2′-(di-tert-butyl­phosphanyl)-1,1′-biphenyl-κ2 P,C 2]palladium(II)
Source: Acta Crystallogr Sect E Struct Rep Online. 2012 Sep 26;68(Pt 10):m1308. doi: 10.1107/S1600536812040068 (PMC3470176; doi:10.1107/S1600536812040068)
Supplement: Supplementary file 3 [file e-68-m1308-Isup3.hkl]

#
# h,k,l, Fc-squared, Fo-squared, sigma(Fo-squared) and status flag
#
data_I
_shelx_title
;
mo_11cch10_0m in P212121 #19
;
_shelx_refln_list_code          4
_shelx_F_calc_maximum      248.58
_exptl_crystal_F_000       952.00
_reflns_d_resolution_high  0.7464
 
loop_
 _symmetry_equiv_pos_as_xyz
 'x, y, z'
 '-x+1/2, -y, z+1/2'
 'x+1/2, -y+1/2, -z'
 '-x, y+1/2, -z+1/2'
 
_cell_length_a     9.8000
_cell_length_b    14.2390
_cell_length_c    14.7770
_cell_angle_alpha  90.000
_cell_angle_beta   90.000
_cell_angle_gamma  90.000
 
_shelx_F_squared_multiplier     1.000
 
loop_
 _refln_index_h
 _refln_index_k
 _refln_index_l
 _refln_F_squared_calc
 _refln_F_squared_meas
 _refln_F_squared_sigma
 _refln_observed_status
   2   0   0    19173.81    18740.84    255.99 o
   4   0   0    16940.29    16896.11    237.43 o
   6   0   0     4765.73     4719.77     80.08 o
   8   0   0     2820.64     2810.94     63.80 o
  10   0   0     1530.26     1460.38     43.17 o
  12   0   0       41.97       42.13     13.91 o
   1   1   0    24273.12    24690.09    273.87 o
   2   1   0     1476.18     1556.76     18.84 o
   3   1   0    24015.83    24121.65    234.05 o
   4   1   0      175.34      216.25      9.08 o
   5   1   0       49.95       46.97      5.29 o
   6   1   0     1929.18     2017.45     30.21 o
   7   1   0     5763.13     5690.86     68.22 o
   8   1   0     3130.93     2942.07     43.27 o
   9   1   0       90.17       88.69      9.61 o
  10   1   0       67.69       64.97      9.27 o
  11   1   0     1215.14     1178.50     28.61 o
  12   1   0      400.55      410.15     17.65 o
  13   1   0     2362.36     2447.00     67.34 o
   0   2   0    61789.79    59422.01    808.29 o
   1   2   0      611.14      627.10      7.10 o
   2   2   0    11052.81    11460.09    101.78 o
   3   2   0      358.80      373.80      9.96 o
   4   2   0     1796.81     1672.78     23.49 o
   5   2   0     2173.01     2065.53     33.23 o
   6   2   0    16966.47    17121.64    174.60 o
   7   2   0      385.15      366.86     13.33 o
   8   2   0     1548.24     1476.57     28.06 o
   9   2   0      760.18      795.96     25.38 o
  10   2   0     3001.16     2958.36     41.41 o
  11   2   0     1730.85     1759.96     33.63 o
  12   2   0      282.97      262.18     15.76 o
  13   2   0        1.90       -5.72     10.76 o
   1   3   0     6897.96     7120.72     57.91 o
   2   3   0    15550.54    15353.37    135.44 o
   3   3   0    11793.80    11873.66     97.54 o
   4   3   0        3.37        7.02      2.78 o
   5   3   0      100.29      104.59      6.78 o
   6   3   0     8463.34     8539.36     93.54 o
   7   3   0     8453.34     8233.46     92.93 o
   8   3   0     7600.47     7461.23     87.74 o
   9   3   0      600.87      607.45     18.52 o
  10   3   0      353.69      372.44     13.79 o
  11   3   0      362.46      339.09     14.04 o
  12   3   0      466.02      522.88     19.31 o
   0   4   0     6289.11     6436.69     64.07 o
   2   4   0     1403.71     1524.78     13.61 o
   3   4   0     2922.71     3031.45     28.95 o
   4   4   0     4209.97     3983.41     37.76 o
   5   4   0     8518.17     8358.05     80.17 o
   6   4   0     3309.82     3384.73     35.51 o
   7   4   0      969.91      949.06     18.10 o
   8   4   0      235.73      242.84     10.88 o
   9   4   0     1044.21     1093.60     25.03 o
  10   4   0     1720.24     1693.19     27.93 o
  11   4   0     3468.16     3471.11     45.81 o
  12   4   0      786.23      794.16     47.52 o
   1   5   0     1051.57     1182.87     11.38 o
   2   5   0     1216.37     1019.95     10.85 o
   3   5   0     1420.77     1454.63     15.62 o
   4   5   0     3637.27     3563.76     34.83 o
   5   5   0     1566.92     1705.73     20.90 o
   6   5   0     1703.95     1744.10     22.24 o
   7   5   0     4592.82     4517.97     63.67 o
   8   5   0    13877.67    13888.75    132.64 o
   9   5   0     1487.56     1489.18     29.66 o
  10   5   0     1176.75     1152.73     22.84 o
  11   5   0       28.30       31.10      8.77 o
  12   5   0     1746.83     1792.90     47.03 o
   0   6   0     5482.55     5602.12     51.69 o
   1   6   0    19723.15    20256.29    119.16 o
   2   6   0     2670.68     2934.84     23.37 o
   3   6   0       11.99       14.54      2.36 o
   4   6   0     1858.34     1890.50     19.15 o
   5   6   0    13988.49    13975.16    118.04 o
   6   6   0      131.21      164.65      7.38 o
   7   6   0      585.16      583.25     14.46 o
   8   6   0      236.82      246.54     12.49 o
   9   6   0     2445.66     2495.97     43.67 o
  10   6   0     1295.54     1258.67     30.41 o
  11   6   0     1201.73     1151.34     30.55 o
  12   6   0       95.30       90.66     14.89 o
   1   7   0       17.24       20.95      1.91 o
   2   7   0    24942.65    25003.58    147.25 o
   3   7   0       72.38       77.56      3.90 o
   4   7   0     6433.76     6539.30     61.28 o
   5   7   0       39.48       41.03      4.15 o
   6   7   0     2102.66     2110.71     24.85 o
   7   7   0      112.90      108.40      8.32 o
   8   7   0     4685.15     4800.62     66.71 o
   9   7   0      568.55      567.97     19.87 o
  10   7   0       46.08       32.26     11.02 o
  11   7   0       11.18       17.40      8.60 o
  12   7   0     1513.90     1513.19     43.80 o
   0   8   0     6470.61     7027.22     65.30 o
   1   8   0    25579.92    26015.59    150.52 o
   2   8   0      300.03      328.73      5.05 o
   3   8   0      128.02      156.51      8.98 o
   4   8   0       81.04      116.78      7.09 o
   5   8   0     4353.17     4122.35     43.75 o
   6   8   0     1817.06     1909.73     27.62 o
   7   8   0      410.91      395.69     14.97 o
   8   8   0        7.98        9.79      7.50 o
   9   8   0     1197.02     1164.77     28.79 o
  10   8   0       87.70       99.74     17.54 o
  11   8   0     2185.15     2246.16     45.41 o
   1   9   0     3793.54     3920.88     28.79 o
   2   9   0    20051.24    20540.40    134.53 o
   3   9   0     1385.77     1330.37     17.40 o
   4   9   0     5945.41     5903.11     71.71 o
   5   9   0      317.40      254.96      9.07 o
   6   9   0      435.33      403.90     14.71 o
   7   9   0     1892.54     1910.84     34.96 o
   8   9   0     1288.11     1257.36     28.76 o
   9   9   0      135.39      136.83     12.32 o
  10   9   0      273.29      253.85     16.87 o
  11   9   0      192.27      211.82     19.35 o
   0  10   0     9671.47     9757.88    101.89 o
   1  10   0     7096.50     7368.11     56.32 o
   2  10   0      415.93      431.05      9.94 o
   3  10   0       95.63       79.51      5.85 o
   4  10   0     3779.90     3883.47     46.08 o
   5  10   0     2999.68     3095.78     40.40 o
   6  10   0     2846.97     2907.07     40.06 o
   7  10   0       99.39       88.84      8.43 o
   8  10   0     1697.77     1685.32     34.81 o
   9  10   0     1191.67     1107.61     30.58 o
  10  10   0     1323.24     1369.76     37.72 o
  11  10   0      664.22      684.10     29.30 o
   1  11   0      387.44      444.02     11.81 o
   2  11   0     3100.33     3116.30     33.18 o
   3  11   0     1406.11     1446.06     30.28 o
   4  11   0      999.68     1013.68     19.13 o
   5  11   0      131.09      106.05      8.22 o
   6  11   0     1111.18     1161.71     23.08 o
   7  11   0     5105.95     5083.30     62.42 o
   8  11   0      997.41     1060.95     27.50 o
   9  11   0     1617.80     1699.43     36.92 o
  10  11   0        3.25        4.13      8.03 o
   0  12   0     3980.88     4000.59     57.91 o
   1  12   0       18.70       23.13      5.39 o
   2  12   0       20.81       27.48      3.91 o
   3  12   0      948.49      985.78     19.67 o
   4  12   0     1620.89     1631.91     28.24 o
   5  12   0     1138.65     1162.45     21.81 o
   6  12   0     4284.63     4220.28     53.32 o
   7  12   0       27.31       18.20      6.10 o
   8  12   0      720.32      706.30     22.75 o
   9  12   0      790.70      795.93     28.50 o
  10  12   0     2441.35     2530.09     73.88 o
   1  13   0     2394.61     2404.05     38.45 o
   2  13   0       15.21       18.62      5.84 o
   3  13   0     3489.23     3498.28     46.61 o
   4  13   0        0.05       -4.39      4.39 o
   5  13   0       78.14       76.30      8.15 o
   6  13   0      237.61      236.25     11.71 o
   7  13   0     2913.04     2937.59     49.27 o
   8  13   0      384.21      355.57     31.57 o
   9  13   0     1436.20     1441.41     40.56 o
   0  14   0     4639.60     4731.59    130.65 o
   1  14   0      210.71      206.11     18.75 o
   2  14   0      163.58      179.70     11.70 o
   3  14   0     1415.54     1374.81     24.11 o
   4  14   0     1691.70     1678.62     29.55 o
   5  14   0        4.31        3.85      6.34 o
   6  14   0     2923.29     2918.83     46.27 o
   7  14   0      281.11      296.93     15.92 o
   8  14   0      157.55      168.32     16.16 o
   1  15   0     2057.75     2023.03     54.18 o
   2  15   0       61.52       68.38     18.93 o
   3  15   0     5333.21     5272.06     98.25 o
   4  15   0      887.09      832.50     19.39 o
   5  15   0      616.74      623.18     18.38 o
   6  15   0       50.69       41.41      7.75 o
   7  15   0     1328.26     1432.42     31.67 o
   8  15   0      239.41      260.05     18.95 o
   0  16   0     5886.38     5992.33    163.01 o
   1  16   0      796.05      747.80     43.65 o
   2  16   0     1531.57     1578.21     68.99 o
   3  16   0      570.11      549.79     35.41 o
   4  16   0      405.17      375.67     23.64 o
   5  16   0     1496.60     1414.74     31.83 o
   6  16   0     1355.61     1369.99     29.55 o
   7  16   0        9.44        4.13      7.17 o
   1  17   0      871.72      952.75     38.85 o
   2  17   0     2119.89     2070.30     83.03 o
   3  17   0     2218.71     2343.21     89.75 o
   4  17   0       12.04        1.22      9.65 o
   5  17   0       85.96       98.43     16.40 o
   0  18   0     1867.32     1847.46     79.37 o
   1  18   0      387.54      414.55     37.85 o
   2  18   0      865.07      861.45     53.73 o
   3  18   0      496.69      466.44     40.91 o
   4  18   0      718.08      770.49     51.28 o
   1  19   0       26.38       11.60     17.09 o
   1   0   1    43162.69    43114.76    416.82 o
   2   0   1     7456.96     7521.01     66.50 o
   3   0   1     7100.94     7434.97     67.35 o
   4   0   1     2238.44     2135.89     27.92 o
   5   0   1    11841.52    11690.51    121.03 o
   6   0   1     1813.60     1796.10     27.99 o
   7   0   1     2026.00     2084.31     32.73 o
   8   0   1     2520.52     2535.47     35.60 o
   9   0   1      237.56      215.98     12.65 o
  10   0   1      115.47      108.02     11.54 o
  11   0   1       64.92       64.12      8.99 o
  12   0   1     1028.96     1099.44     29.15 o
  13   0   1      269.88      260.44     25.86 o
 -13   1   1      147.50      145.19     21.72 o
 -12   1   1     1188.75     1245.22     31.12 o
 -11   1   1      443.50      469.21     18.45 o
 -10   1   1      175.90      166.23     11.57 o
  -9   1   1      543.65      546.74     15.04 o
  -8   1   1     1617.09     1638.31     25.69 o
  -7   1   1     2875.17     2831.59     39.91 o
  -6   1   1      591.94      588.95     14.64 o
  -5   1   1     3803.58     3690.05     51.79 o
  -4   1   1    11900.34    11866.11    138.63 o
  -3   1   1      483.48      513.81      9.72 o
  -2   1   1    11844.51    11808.38     91.50 o
  -1   1   1     7886.00     8205.04     87.68 o
   0   1   1     1868.21     1994.92     30.75 o
   1   1   1     7826.46     7980.31     97.48 o
   2   1   1    11185.20    11321.39    108.28 o
   3   1   1      475.89      503.52     11.28 o
   4   1   1    11730.61    11817.73    120.27 o
   5   1   1     3839.04     3734.28     45.25 o
   6   1   1      542.44      508.18     13.88 o
   7   1   1     2766.48     2719.53     54.54 o
   8   1   1     1631.19     1637.13     29.83 o
   9   1   1      547.59      538.26     17.49 o
  10   1   1      168.41      179.03     11.89 o
  11   1   1      369.94      382.31     16.36 o
  12   1   1     1212.59     1178.98     28.31 o
  13   1   1      145.55      164.42     22.23 o
 -13   2   1      244.38      267.83     29.34 o
 -12   2   1     1488.07     1488.49     34.48 o
 -11   2   1      832.14      870.28     25.10 o
 -10   2   1     1590.92     1620.04     28.40 o
  -9   2   1     1283.13     1237.22     23.39 o
  -8   2   1     4726.54     4666.27     62.46 o
  -7   2   1     4724.25     4704.12     58.43 o
  -6   2   1     1822.40     1888.38     28.99 o
  -5   2   1     7985.05     7945.94     87.43 o
  -4   2   1     3777.93     3660.55     38.34 o
  -3   2   1     1687.09     1772.55     19.40 o
  -2   2   1     6079.85     5904.60     53.05 o
  -1   2   1     7899.15     8069.21     61.17 o
   0   2   1       32.60       54.67      4.49 o
   1   2   1     7968.01     8102.76     73.06 o
   2   2   1     6176.68     5884.40     64.45 o
   3   2   1     1500.21     1583.57     19.17 o
   4   2   1     3874.90     3847.57     38.11 o
   5   2   1     8247.46     8367.02     77.16 o
   6   2   1     1859.34     1893.17     24.73 o
   7   2   1     4645.60     4628.03     50.56 o
   8   2   1     4457.62     4327.54     58.68 o
   9   2   1     1371.59     1372.45     26.12 o
  10   2   1     1590.56     1620.79     30.48 o
  11   2   1      902.46      941.70     23.83 o
  12   2   1     1541.68     1531.89     32.54 o
  13   2   1      265.59      295.62     23.46 o
 -12   3   1     1428.60     1471.83     36.29 o
 -11   3   1      712.69      742.86     22.94 o
 -10   3   1      515.42      518.56     16.11 o
  -9   3   1      143.71      142.67      9.52 o
  -8   3   1     2386.34     2315.00     32.08 o
  -7   3   1    10667.36    10520.48    114.60 o
  -6   3   1     3355.91     3295.86     43.30 o
  -5   3   1     4047.56     3984.06     46.43 o
  -4   3   1     3214.38     3246.87     34.63 o
  -3   3   1     2966.34     2869.15     29.72 o
  -2   3   1    12400.32    12692.82     88.10 o
  -1   3   1    19965.84    21047.82    126.72 o
   0   3   1     3521.00     3545.92     27.45 o
   1   3   1    18972.07    19960.51    182.86 o
   2   3   1    12403.99    12583.25     96.48 o
   3   3   1     2964.66     2890.69     25.61 o
   4   3   1     3277.97     3296.26     34.46 o
   5   3   1     3775.71     3742.57     33.49 o
   6   3   1     3356.56     3347.58     31.17 o
   7   3   1    10696.36    10554.46    101.77 o
   8   3   1     2244.72     2141.41     35.93 o
   9   3   1      134.56      137.98     10.17 o
  10   3   1      521.39      521.12     17.25 o
  11   3   1      738.52      731.28     21.27 o
  12   3   1     1419.91     1465.28     32.03 o
 -12   4   1     1224.17     1299.63     52.37 o
 -11   4   1     1777.15     1809.16     42.25 o
 -10   4   1     2469.39     2484.10     37.24 o
  -9   4   1     1717.70     1733.61     28.57 o
  -8   4   1     2353.30     2372.42     29.92 o
  -7   4   1      539.65      535.22     13.91 o
  -6   4   1     1835.28     1775.71     24.42 o
  -5   4   1      897.19      823.93     14.48 o
  -4   4   1     5780.37     5720.26     46.96 o
  -3   4   1     3470.74     3493.85     31.38 o
  -2   4   1     3677.39     3803.01     27.21 o
  -1   4   1     6113.53     6357.76     40.58 o
   0   4   1    23364.87    23908.49    145.02 o
   1   4   1     5743.72     5954.57     58.40 o
   2   4   1     3445.80     3577.87     31.14 o
   3   4   1     3869.05     3870.93     29.98 o
   4   4   1     5653.22     5590.79     49.49 o
   5   4   1      882.53      842.82     11.17 o
   6   4   1     1724.28     1697.42     21.53 o
   7   4   1      594.10      594.68     14.43 o
   8   4   1     2252.06     2272.40     34.66 o
   9   4   1     1758.08     1771.34     30.69 o
  10   4   1     2499.19     2447.76     39.33 o
  11   4   1     1736.74     1781.10     33.97 o
  12   4   1     1285.13     1333.15     34.38 o
 -12   5   1      320.11      333.41     22.98 o
 -11   5   1      407.66      416.71     20.67 o
 -10   5   1      854.16      828.36     28.34 o
  -9   5   1     1917.83     1936.06     30.72 o
  -8   5   1     1038.57     1028.59     18.15 o
  -7   5   1     5758.56     5900.33     62.61 o
  -6   5   1     7155.87     7287.17     67.44 o
  -5   5   1     1327.43     1328.61     17.98 o
  -4   5   1     3187.51     3136.86     31.76 o
  -3   5   1     1756.30     1599.15     16.01 o
  -2   5   1     4447.33     4801.27     39.35 o
  -1   5   1    12161.64    12649.34     75.03 o
   0   5   1     3838.65     3783.21     26.68 o
   1   5   1    11935.95    12392.92     99.79 o
   2   5   1     4498.09     4836.08     40.12 o
   3   5   1     1545.24     1375.74     14.47 o
   4   5   1     3250.09     3235.76     27.57 o
   5   5   1     1393.36     1390.40     17.21 o
   6   5   1     7333.19     7413.49     69.47 o
   7   5   1     5769.17     5843.53     59.07 o
   8   5   1      943.50      901.57     20.38 o
   9   5   1     1964.00     1948.90     32.66 o
  10   5   1      903.94      894.10     22.24 o
  11   5   1      435.21      415.39     19.30 o
  12   5   1      336.74      334.45     23.28 o
 -12   6   1      183.30      172.57     18.03 o
 -11   6   1      459.23      454.00     19.69 o
 -10   6   1      851.00      838.54     27.43 o
  -9   6   1     3035.34     3064.65     56.40 o
  -8   6   1      996.20      959.11     19.74 o
  -7   6   1     1655.18     1676.45     23.90 o
  -6   6   1     6612.06     6623.36     62.31 o
  -5   6   1      799.70      798.22     21.06 o
  -4   6   1     7207.52     7482.39     61.53 o
  -3   6   1     1131.02     1047.22     11.40 o
  -2   6   1     1183.02     1158.40     14.59 o
  -1   6   1       85.31       67.66      2.23 o
   0   6   1    14353.52    14389.39     93.31 o
   1   6   1       87.08       61.34      3.40 o
   2   6   1     1112.34     1086.09     12.55 o
   3   6   1     1206.28     1124.17     13.08 o
   4   6   1     7282.15     7625.02     58.21 o
   5   6   1      784.90      826.90     14.15 o
   6   6   1     6639.26     6691.30     64.27 o
   7   6   1     1859.12     1920.76     25.85 o
   8   6   1      958.00      940.44     20.70 o
   9   6   1     3174.69     3310.28     45.85 o
  10   6   1      801.68      803.20     24.31 o
  11   6   1      424.63      422.14     19.28 o
  12   6   1      164.47      170.62     17.56 o
 -12   7   1       78.46       63.53     14.53 o
 -11   7   1       82.61       95.44     11.73 o
 -10   7   1     1007.48     1002.64     27.77 o
  -9   7   1      364.67      396.65     18.90 o
  -8   7   1      260.21      277.95     13.67 o
  -7   7   1     4919.02     4861.68     61.99 o
  -6   7   1     2593.90     2618.16     31.13 o
  -5   7   1     1317.21     1252.53     16.32 o
  -4   7   1     3917.17     3888.27     33.13 o
  -3   7   1     8591.41     8488.34     62.91 o
  -2   7   1      943.42      994.17     11.87 o
  -1   7   1     7560.88     7643.46     45.23 o
   0   7   1     6939.27     6972.22     47.77 o
   1   7   1     7601.33     7665.85     55.67 o
   2   7   1      968.20     1006.49     11.31 o
   3   7   1     8384.24     8262.66     73.12 o
   4   7   1     3941.63     3859.19     35.23 o
   5   7   1     1290.49     1219.92     16.71 o
   6   7   1     2707.62     2700.35     31.89 o
   7   7   1     4850.75     4841.33     57.17 o
   8   7   1      237.16      280.41     14.22 o
   9   7   1      292.11      295.61     15.81 o
  10   7   1     1042.15     1031.88     33.47 o
  11   7   1      100.94      111.50     12.56 o
  12   7   1       73.33       74.23     14.23 o
 -11   8   1      594.23      607.74     23.09 o
 -10   8   1      281.27      266.94     16.64 o
  -9   8   1      131.81      135.72     12.12 o
  -8   8   1      373.86      369.13     15.18 o
  -7   8   1     1449.50     1472.68     28.95 o
  -6   8   1     6180.24     6046.92     65.93 o
  -5   8   1      348.73      332.57      9.62 o
  -4   8   1     2673.99     2694.09     31.04 o
  -3   8   1     7259.68     7359.17     58.75 o
  -2   8   1     1406.77     1339.94     12.51 o
  -1   8   1     2548.64     2531.19     18.50 o
   0   8   1    11820.33    11751.30     78.13 o
   1   8   1     2478.19     2428.29     21.81 o
   2   8   1     1452.86     1397.23     15.51 o
   3   8   1     7504.34     7468.24     66.05 o
   4   8   1     2796.29     2813.12     34.44 o
   5   8   1      394.09      361.44     11.10 o
   6   8   1     6366.56     6198.46     67.63 o
   7   8   1     1631.36     1678.63     27.29 o
   8   8   1      337.12      321.03     17.63 o
   9   8   1      142.59      159.66     16.91 o
  10   8   1      290.27      253.37     19.63 o
  11   8   1      607.76      617.68     23.15 o
 -11   9   1      115.55      129.60     16.38 o
 -10   9   1     1375.43     1350.79     33.12 o
  -9   9   1      528.63      506.31     19.52 o
  -8   9   1      438.26      464.83     15.63 o
  -7   9   1     1515.17     1479.36     36.33 o
  -6   9   1     2028.22     1994.84     25.66 o
  -5   9   1     1828.53     1823.30     23.25 o
  -4   9   1     1397.57     1441.78     19.05 o
  -3   9   1     5211.61     5153.70     41.14 o
  -2   9   1     1383.75     1373.39     15.21 o
  -1   9   1     4314.92     4376.53     33.26 o
   0   9   1     1871.08     1722.01     15.95 o
   1   9   1     4352.70     4391.24     38.06 o
   2   9   1     1394.21     1404.18     17.15 o
   3   9   1     5331.34     5182.37     45.73 o
   4   9   1     1397.61     1436.58     25.59 o
   5   9   1     1770.12     1835.47     27.38 o
   6   9   1     1976.02     1960.06     29.98 o
   7   9   1     1557.25     1573.43     30.71 o
   8   9   1      441.81      475.93     21.08 o
   9   9   1      553.21      522.03     33.68 o
  10   9   1     1376.35     1370.60     33.43 o
  11   9   1      136.63      138.52     16.37 o
 -11  10   1      645.62      664.85     28.91 o
 -10  10   1      394.15      388.23     18.96 o
  -9  10   1     2602.45     2592.82     47.17 o
  -8  10   1      541.60      550.23     17.04 o
  -7  10   1      378.12      381.64     13.75 o
  -6  10   1     3064.97     3067.80     35.00 o
  -5  10   1     1943.31     2013.56     25.41 o
  -4  10   1     1150.82     1163.63     18.13 o
  -3  10   1     2815.98     2847.95     29.29 o
  -2  10   1     2779.59     2792.09     32.64 o
  -1  10   1     2365.63     2409.79     25.02 o
   0  10   1     3151.17     3153.93     29.98 o
   1  10   1     2387.67     2462.34     26.25 o
   2  10   1     2784.83     2846.19     30.44 o
   3  10   1     2860.97     2860.87     39.69 o
   4  10   1     1144.90     1125.88     22.48 o
   5  10   1     2025.93     2134.35     42.03 o
   6  10   1     3094.38     3100.73     46.92 o
   7  10   1      318.09      332.17     14.86 o
   8  10   1      485.36      536.02     22.59 o
   9  10   1     2533.47     2547.08     46.79 o
  10  10   1      417.76      407.23     19.48 o
  11  10   1      654.51      671.24     29.34 o
 -10  11   1      614.53      583.64     22.88 o
  -9  11   1      893.50      877.40     26.28 o
  -8  11   1     2091.55     2181.94     36.08 o
  -7  11   1      326.77      325.69     13.34 o
  -6  11   1     1645.19     1716.17     25.88 o
  -5  11   1     1687.10     1693.19     24.67 o
  -4  11   1     1501.39     1449.36     23.15 o
  -3  11   1     1934.74     1955.82     24.86 o
  -2  11   1      574.83      606.71     11.21 o
  -1  11   1     2014.65     2003.91     27.68 o
   0  11   1      249.22      223.77      7.86 o
   1  11   1     2019.40     2010.77     27.62 o
   2  11   1      543.31      550.72     15.22 o
   3  11   1     2007.67     2062.09     32.15 o
   4  11   1     1514.50     1458.45     42.43 o
   5  11   1     1706.51     1713.96     31.02 o
   6  11   1     1632.16     1647.43     31.86 o
   7  11   1      343.34      359.14     15.21 o
   8  11   1     2114.32     2078.42     40.25 o
   9  11   1      908.95      880.89     26.27 o
  10  11   1      621.69      621.61     23.38 o
 -10  12   1      970.22     1019.14     30.01 o
  -9  12   1     2233.56     2232.19     44.31 o
  -8  12   1     1421.05     1419.27     28.62 o
  -7  12   1      308.55      335.80     15.65 o
  -6  12   1      640.93      611.53     16.80 o
  -5  12   1     1442.13     1500.20     25.41 o
  -4  12   1      820.12      833.09     16.80 o
  -3  12   1     1308.72     1305.10     22.98 o
  -2  12   1     1420.35     1431.48     26.29 o
  -1  12   1     1726.40     1728.76     26.19 o
   0  12   1      349.71      351.96     11.22 o
   1  12   1     1764.09     1769.03     28.73 o
   2  12   1     1436.02     1464.56     23.57 o
   3  12   1     1283.55     1242.46     28.62 o
   4  12   1      818.48      829.30     23.49 o
   5  12   1     1491.96     1497.18     29.38 o
   6  12   1      682.41      681.66     17.61 o
   7  12   1      289.59      290.06     13.50 o
   8  12   1     1434.48     1433.80     32.55 o
   9  12   1     2250.32     2330.61     60.28 o
  10  12   1      971.52      981.20     34.78 o
  -9  13   1      557.32      566.42     25.84 o
  -8  13   1     1345.47     1387.30     32.31 o
  -7  13   1      574.25      575.09     21.16 o
  -6  13   1     1023.99     1026.11     21.97 o
  -5  13   1     2081.65     2138.52     32.06 o
  -4  13   1     1472.14     1447.23     26.25 o
  -3  13   1      488.63      495.27     16.87 o
  -2  13   1     4970.32     4949.31     71.05 o
  -1  13   1     1003.34     1020.14     22.19 o
   0  13   1       18.20       11.94      5.31 o
   1  13   1      846.37      848.91     18.19 o
   2  13   1     4818.48     4790.17     53.20 o
   3  13   1      495.57      490.68     18.55 o
   4  13   1     1330.22     1318.60     31.82 o
   5  13   1     2133.39     2138.22     47.81 o
   6  13   1     1070.26     1078.39     35.95 o
   7  13   1      565.61      590.73     23.38 o
   8  13   1     1282.58     1296.07     37.22 o
   9  13   1      518.37      508.89     31.44 o
  -8  14   1     1258.04     1319.02     37.58 o
  -7  14   1      254.02      235.23     14.76 o
  -6  14   1      793.78      793.22     19.31 o
  -5  14   1     2455.30     2451.38     43.74 o
  -4  14   1     1173.35     1137.63     23.32 o
  -3  14   1      247.72      259.57     19.99 o
  -2  14   1     3297.26     3326.47     90.66 o
  -1  14   1     2433.28     2477.53     59.57 o
   0  14   1       52.70       58.90     12.30 o
   1  14   1     2389.46     2402.20     45.89 o
   2  14   1     3250.94     3268.13     48.07 o
   3  14   1      260.47      277.73     10.92 o
   4  14   1     1242.15     1191.37     24.06 o
   5  14   1     2382.81     2377.48     39.21 o
   6  14   1      852.54      820.10     21.83 o
   7  14   1      233.30      250.07     22.20 o
   8  14   1     1387.73     1438.31     39.03 o
  -8  15   1     1126.39     1139.74     52.70 o
  -7  15   1      501.72      475.30     18.30 o
  -6  15   1      385.74      414.27     16.24 o
  -5  15   1     2331.65     2340.44     39.05 o
  -4  15   1     2440.40     2401.22     58.83 o
  -3  15   1      295.19      278.27     21.38 o
  -2  15   1     2562.29     2531.76     57.89 o
  -1  15   1      729.13      728.85     50.06 o
   0  15   1        2.49        4.58      8.20 o
   1  15   1      699.39      681.74     30.00 o
   2  15   1     2567.82     2483.82     62.16 o
   3  15   1      250.81      256.20     17.07 o
   4  15   1     2393.56     2431.87     38.23 o
   5  15   1     2484.66     2501.88     40.37 o
   6  15   1      396.48      427.79     16.45 o
   7  15   1      488.51      458.22     27.35 o
   8  15   1     1115.36     1214.41    121.19 o
  -7  16   1      929.57      925.60     28.28 o
  -6  16   1      727.35      675.79     23.02 o
  -5  16   1     1830.14     1840.92     70.82 o
  -4  16   1     1484.97     1458.68     44.99 o
  -3  16   1      400.45      381.41     23.07 o
  -2  16   1     1797.77     1783.96     74.48 o
  -1  16   1     1579.40     1643.13     49.64 o
   0  16   1     1038.87     1005.88     37.98 o
   1  16   1     1572.26     1630.32     49.21 o
   2  16   1     1753.57     1803.54     52.24 o
   3  16   1      367.20      385.85     33.58 o
   4  16   1     1516.35     1458.04     37.13 o
   5  16   1     1777.22     1774.46     32.80 o
   6  16   1      754.31      740.98     22.29 o
   7  16   1      866.01      887.37     53.18 o
  -5  17   1      450.17      477.79     27.78 o
  -4  17   1     1484.06     1454.18     83.95 o
  -3  17   1       87.47      131.26     26.86 o
  -2  17   1     1686.07     1688.11     74.48 o
  -1  17   1     1599.63     1523.88     69.60 o
   0  17   1      737.26      770.37     34.53 o
   1  17   1     1574.05     1520.27     49.43 o
   2  17   1     1707.64     1763.20     75.09 o
   3  17   1       95.74      101.35     23.20 o
   4  17   1     1534.58     1566.23     75.09 o
   5  17   1      462.70      475.00     17.19 o
  -4  18   1      738.90      749.12     51.28 o
  -3  18   1     1071.72      976.84     57.39 o
  -2  18   1      362.09      381.58     36.63 o
  -1  18   1     1123.26     1125.81     61.66 o
   0  18   1      487.63      435.74     28.25 o
   1  18   1     1114.35     1145.33     43.60 o
   2  18   1      332.41      355.33     40.29 o
   3  18   1     1107.48     1114.82     61.05 o
   4  18   1      782.81      789.41     51.28 o
   0  19   1      690.20      703.33     49.45 o
   0   0   2    18043.22    18481.90    351.66 o
   1   0   2     4008.21     4021.21     40.64 o
   2   0   2     7564.87     8110.88     58.33 o
   3   0   2    23431.58    23110.94    171.81 o
   4   0   2      473.11      548.57      8.56 o
   5   0   2      215.90      172.97      7.55 o
   6   0   2        4.25        2.60      3.15 o
   7   0   2     4259.71     4272.75     45.12 o
   8   0   2       46.71       54.11      6.29 o
   9   0   2     3924.41     3893.62     51.74 o
  10   0   2      260.53      299.69     13.98 o
  11   0   2      181.72      174.03     12.55 o
  12   0   2        0.45        3.59      7.66 o
  13   0   2     2056.23     2103.27     89.14 o
 -13   1   2      159.37      169.73     32.36 o
 -12   1   2      207.94      246.46     16.63 o
 -11   1   2      318.87      324.39     21.33 o
 -10   1   2     2774.75     2689.68     53.27 o
  -9   1   2      504.75      491.67     13.78 o
  -8   1   2      327.97      285.47     11.19 o
  -7   1   2      352.97      370.77     10.76 o
  -6   1   2     6099.27     5883.63     57.44 o
  -5   1   2     4209.66     4360.20     38.64 o
  -4   1   2     9835.82     9774.48     76.76 o
  -3   1   2     4983.99     5201.43     41.77 o
  -2   1   2     1836.67     1895.65     16.50 o
  -1   1   2     4846.85     5092.26     51.65 o
   0   1   2    22745.79    22397.57    213.63 o
   1   1   2     5008.99     5291.40     52.99 o
   2   1   2     2028.70     2061.09     24.89 o
   3   1   2     4879.71     5038.03     54.81 o
   4   1   2     9602.39     9709.10     76.35 o
   5   1   2     4059.23     4308.06     42.27 o
   6   1   2     6275.64     6129.89     57.67 o
   7   1   2      322.81      344.25     10.27 o
   8   1   2      362.01      349.10     12.91 o
   9   1   2      551.56      536.63     16.31 o
  10   1   2     2917.89     2853.10     42.70 o
  11   1   2      308.03      312.22     15.72 o
  12   1   2      195.07      220.45     14.51 o
  13   1   2      156.12      184.30     22.83 o
 -12   2   2      535.86      519.88     27.56 o
 -11   2   2      888.58      867.84     29.26 o
 -10   2   2      212.96      197.24     11.61 o
  -9   2   2     3727.65     3668.22     46.03 o
  -8   2   2     1326.81     1269.50     21.37 o
  -7   2   2     5778.21     5627.02     57.13 o
  -6   2   2     2820.28     2874.61     33.77 o
  -5   2   2     1105.24     1131.67     14.70 o
  -4   2   2     1496.89     1662.41     18.67 o
  -3   2   2    17737.32    17546.12    161.16 o
  -2   2   2     5998.42     6051.12     44.28 o
  -1   2   2    18857.10    19672.60    148.77 o
   0   2   2      123.85      144.12      5.62 o
   1   2   2    17799.56    18309.27    185.43 o
   2   2   2     6052.40     6248.08     92.33 o
   3   2   2    16972.37    17112.21    158.41 o
   4   2   2     1346.70     1529.14     16.38 o
   5   2   2     1086.08     1132.37     15.82 o
   6   2   2     2779.01     2835.51     31.77 o
   7   2   2     5939.38     5870.83     64.77 o
   8   2   2     1431.89     1355.96     24.81 o
   9   2   2     3761.02     3640.15     60.58 o
  10   2   2      226.14      235.38     13.38 o
  11   2   2      963.92      967.27     24.46 o
  12   2   2      561.48      576.87     20.24 o
 -12   3   2      745.09      738.96     31.42 o
 -11   3   2     2010.49     2031.27     56.69 o
 -10   3   2     2459.58     2520.79     37.49 o
  -9   3   2      652.61      627.71     16.45 o
  -8   3   2      534.10      508.13     14.27 o
  -7   3   2     1225.39     1168.40     19.21 o
  -6   3   2     5667.57     5612.48     57.49 o
  -5   3   2     3264.93     3155.29     30.51 o
  -4   3   2     1610.88     1538.96     15.52 o
  -3   3   2     1185.04     1178.84     12.94 o
  -2   3   2     2478.78     2535.91     21.03 o
  -1   3   2    14761.98    15259.89     98.48 o
   0   3   2      845.16      723.64      9.90 o
   1   3   2    14745.74    15278.45    149.83 o
   2   3   2     2627.61     2663.64     30.99 o
   3   3   2     1095.09     1084.92     13.97 o
   4   3   2     1379.75     1320.52     15.59 o
   5   3   2     3184.55     3128.17     27.27 o
   6   3   2     5582.68     5495.02     56.33 o
   7   3   2     1272.51     1210.25     22.20 o
   8   3   2      595.36      557.79     15.77 o
   9   3   2      718.47      734.85     20.49 o
  10   3   2     2528.57     2556.80     40.47 o
  11   3   2     2028.68     2059.90     44.45 o
  12   3   2      810.66      853.09     24.32 o
 -12   4   2     1235.02     1224.72     65.94 o
 -11   4   2      680.55      647.64     21.27 o
 -10   4   2       47.52       43.07      8.27 o
  -9   4   2     1103.45     1079.49     21.86 o
  -8   4   2     3344.47     3337.45     42.13 o
  -7   4   2     2354.33     2299.70     30.95 o
  -6   4   2     1744.74     1691.21     22.49 o
  -5   4   2     1259.39     1314.29     14.64 o
  -4   4   2     1611.94     1504.91     15.29 o
  -3   4   2     7388.69     7768.31     52.82 o
  -2   4   2     5713.05     5705.04     37.55 o
  -1   4   2     3411.39     3618.74     25.74 o
   0   4   2       61.85       70.17      2.73 o
   1   4   2     3124.51     3320.32     28.70 o
   2   4   2     6302.96     6288.82     44.53 o
   3   4   2     7017.22     7317.53     60.43 o
   4   4   2     1749.11     1647.62     17.34 o
   5   4   2     1236.64     1276.11     14.44 o
   6   4   2     1713.58     1629.34     22.26 o
   7   4   2     2303.75     2266.00     32.92 o
   8   4   2     3417.33     3402.39     58.54 o
   9   4   2     1118.45     1118.02     24.77 o
  10   4   2       49.66       48.59      7.92 o
  11   4   2      724.03      698.68     21.02 o
  12   4   2     1211.00     1240.89     33.17 o
 -12   5   2      626.15      684.39     89.14 o
 -11   5   2     1622.10     1569.37     39.33 o
 -10   5   2     1480.17     1509.69     36.77 o
  -9   5   2     2344.76     2341.91     34.43 o
  -8   5   2       75.42       79.34      6.78 o
  -7   5   2     1415.35     1404.33     20.95 o
  -6   5   2      825.77      802.64     14.35 o
  -5   5   2    10888.04    10901.75     76.97 o
  -4   5   2     1183.27     1101.35     12.27 o
  -3   5   2      435.15      461.75      6.90 o
  -2   5   2       82.28       79.64      3.20 o
  -1   5   2    15462.16    15791.00     98.10 o
   0   5   2     1008.57      910.02     11.07 o
   1   5   2    15332.40    15485.60    123.88 o
   2   5   2       81.38       81.06      3.38 o
   3   5   2      504.90      528.30      7.03 o
   4   5   2     1190.43     1106.41     13.75 o
   5   5   2    11173.18    11074.97     88.06 o
   6   5   2      884.92      885.44     15.45 o
   7   5   2     1492.13     1507.87     25.28 o
   8   5   2       88.30      108.69      8.74 o
   9   5   2     2273.97     2233.30     36.25 o
  10   5   2     1446.68     1416.90     28.85 o
  11   5   2     1588.70     1613.07     32.29 o
  12   5   2      657.83      690.48     29.54 o
 -12   6   2     1810.67     1761.15     47.11 o
 -11   6   2      135.81      142.18     15.05 o
 -10   6   2      195.44      181.12     15.39 o
  -9   6   2      265.61      270.11     14.76 o
  -8   6   2     4412.21     4346.67     57.68 o
  -7   6   2      164.50      171.36      8.38 o
  -6   6   2      691.27      745.92     12.62 o
  -5   6   2     1450.29     1505.72     16.20 o
  -4   6   2     5712.83     5585.73     42.09 o
  -3   6   2      124.51      119.10      3.80 o
  -2   6   2    11147.43    10777.68     74.74 o
  -1   6   2      321.84      319.70      5.30 o
   0   6   2     4523.35     4758.56     34.28 o
   1   6   2      324.33      316.76      6.67 o
   2   6   2    11555.96    11165.25     89.26 o
   3   6   2      142.03      138.54      4.27 o
   4   6   2     5815.24     5681.12     48.23 o
   5   6   2     1457.46     1512.32     20.59 o
   6   6   2      610.33      648.06     13.64 o
   7   6   2      151.20      145.94      9.31 o
   8   6   2     4152.52     4159.29     53.29 o
   9   6   2      258.02      267.01     13.33 o
  10   6   2      208.53      229.45     15.49 o
  11   6   2      125.68      123.81     13.23 o
  12   6   2     1740.01     1723.23     61.75 o
 -12   7   2        7.58        7.50     10.50 o
 -11   7   2     1381.21     1390.92     37.89 o
 -10   7   2      130.78      156.35     15.19 o
  -9   7   2     2406.68     2426.97     40.80 o
  -8   7   2      171.70      163.81     11.34 o
  -7   7   2      719.59      715.67     16.92 o
  -6   7   2      642.15      616.43     14.95 o
  -5   7   2    10103.60    10264.16     79.12 o
  -4   7   2      839.55      780.92     11.42 o
  -3   7   2     3036.46     3143.36     28.64 o
  -2   7   2      532.38      522.78      8.66 o
  -1   7   2    15209.96    15092.48     90.25 o
   0   7   2      610.40      697.64      8.63 o
   1   7   2    15079.89    14908.66    120.72 o
   2   7   2      582.08      597.40      9.02 o
   3   7   2     3166.74     3290.32     27.62 o
   4   7   2      819.46      790.19     11.82 o
   5   7   2    10518.34    10635.81     93.68 o
   6   7   2      634.01      612.94     13.19 o
   7   7   2      792.99      813.91     18.09 o
   8   7   2      153.40      165.98     12.09 o
   9   7   2     2195.29     2197.48     41.76 o
  10   7   2      130.98      127.38     12.38 o
  11   7   2     1382.18     1411.07     54.22 o
  12   7   2       10.54        0.61      9.87 o
 -11   8   2       61.26       67.90     11.36 o
 -10   8   2        1.57        1.50      8.06 o
  -9   8   2      366.89      393.55     16.48 o
  -8   8   2     3440.23     3380.53     57.46 o
  -7   8   2      933.63      926.23     22.12 o
  -6   8   2     1602.86     1599.83     23.46 o
  -5   8   2      134.75      125.11      6.66 o
  -4   8   2     5230.74     5260.88     47.91 o
  -3   8   2     1099.98     1162.44     14.56 o
  -2   8   2    17592.17    17701.39    105.26 o
  -1   8   2     3529.69     3496.22     24.65 o
   0   8   2       28.16       32.54      2.33 o
   1   8   2     3482.27     3511.50     30.90 o
   2   8   2    17275.29    17246.45    130.52 o
   3   8   2     1091.77     1157.63     14.92 o
   4   8   2     5466.80     5435.83     52.11 o
   5   8   2      161.86      159.26      8.52 o
   6   8   2     1577.56     1591.97     30.01 o
   7   8   2      922.05      911.80     22.82 o
   8   8   2     3361.36     3340.70     53.31 o
   9   8   2      333.01      315.92     20.24 o
  10   8   2        3.56       -0.79     13.48 o
  11   8   2       59.92       54.42     12.66 o
 -11   9   2     1147.48     1173.17     40.66 o
 -10   9   2      680.56      685.46     23.89 o
  -9   9   2     1028.86     1040.33     26.19 o
  -8   9   2       73.60       78.25      9.22 o
  -7   9   2      868.06      865.53     21.88 o
  -6   9   2     1141.85     1149.25     21.21 o
  -5   9   2     4762.93     4762.25     45.59 o
  -4   9   2     1314.14     1331.43     20.61 o
  -3   9   2      380.38      406.69      8.38 o
  -2   9   2      772.85      759.13     10.53 o
  -1   9   2     5732.23     5715.29     41.61 o
   0   9   2     1649.57     1647.48     20.21 o
   1   9   2     5562.26     5543.25     46.83 o
   2   9   2      809.73      793.82     11.68 o
   3   9   2      332.12      351.74      8.97 o
   4   9   2     1331.13     1337.21     24.49 o
   5   9   2     4735.38     4730.36     54.59 o
   6   9   2     1077.22     1054.67     20.81 o
   7   9   2      879.04      891.97     22.72 o
   8   9   2       88.89       94.09     12.06 o
   9   9   2     1071.87     1080.26     33.36 o
  10   9   2      681.62      701.11     37.32 o
  11   9   2     1206.91     1212.00     61.61 o
 -11  10   2      206.43      184.78     18.76 o
 -10  10   2       99.60      108.42     12.65 o
  -9  10   2     1372.44     1414.13     28.84 o
  -8  10   2     2044.33     2077.70     34.88 o
  -7  10   2     2043.18     1969.23     35.47 o
  -6  10   2      842.37      821.02     16.87 o
  -5  10   2     1007.38      985.59     19.18 o
  -4  10   2     2533.93     2593.46     27.19 o
  -3  10   2     1791.22     1862.50     19.32 o
  -2  10   2     8498.25     8568.93     75.66 o
  -1  10   2     1607.92     1669.67     18.64 o
   0  10   2      688.07      706.00     11.29 o
   1  10   2     1474.52     1485.42     18.19 o
   2  10   2     8050.94     8098.39     73.57 o
   3  10   2     1763.34     1786.00     22.97 o
   4  10   2     2615.30     2624.16     44.28 o
   5  10   2     1034.59     1007.70     22.21 o
   6  10   2      914.24      912.17     19.26 o
   7  10   2     2046.19     2057.63     44.08 o
   8  10   2     2025.16     2095.67     50.72 o
   9  10   2     1355.63     1337.08     38.37 o
  10  10   2      118.00      126.87     15.22 o
  11  10   2      240.92      253.37     20.81 o
 -10  11   2     2397.64     2403.77     47.60 o
  -9  11   2      589.67      602.55     22.03 o
  -8  11   2      242.34      260.27     13.80 o
  -7  11   2     1844.67     1828.37     31.53 o
  -6  11   2     2425.58     2430.82     30.39 o
  -5  11   2     1962.41     2008.13     27.98 o
  -4  11   2     3087.37     3108.20     35.43 o
  -3  11   2      423.01      425.27      9.38 o
  -2  11   2      509.98      538.22     14.63 o
  -1  11   2      354.44      317.47      9.49 o
   0  11   2     4173.45     4127.31     44.03 o
   1  11   2      418.20      392.50     11.10 o
   2  11   2      546.52      575.68     15.36 o
   3  11   2      377.67      406.97     13.64 o
   4  11   2     3062.67     3020.29     50.37 o
   5  11   2     1937.73     1987.02     34.26 o
   6  11   2     2540.42     2486.37     41.01 o
   7  11   2     1792.15     1809.25     41.51 o
   8  11   2      248.17      237.08     17.24 o
   9  11   2      604.45      616.79     26.12 o
  10  11   2     2518.04     2438.77     47.83 o
 -10  12   2      225.68      219.48     20.09 o
  -9  12   2     1628.61     1706.53     37.70 o
  -8  12   2     1098.19     1088.73     28.03 o
  -7  12   2     2408.68     2334.35     42.02 o
  -6  12   2      600.35      603.21     15.23 o
  -5  12   2      137.38      145.57      9.31 o
  -4  12   2      602.47      627.65     14.32 o
  -3  12   2     3398.21     3354.85     47.17 o
  -2  12   2     1110.62     1118.51     22.40 o
  -1  12   2      438.31      458.13     14.68 o
   0  12   2        3.84       14.18      5.37 o
   1  12   2      450.23      458.48     14.59 o
   2  12   2      964.32      964.61     21.46 o
   3  12   2     3433.04     3360.16     87.59 o
   4  12   2      607.73      632.75     41.21 o
   5  12   2      138.44      134.95     11.79 o
   6  12   2      644.23      624.24     22.21 o
   7  12   2     2345.67     2339.04     49.11 o
   8  12   2     1086.73     1089.51     33.88 o
   9  12   2     1668.59     1674.11     37.44 o
  10  12   2      259.05      289.61     22.03 o
  -9  13   2      197.58      178.11     17.66 o
  -8  13   2      293.21      299.11     20.52 o
  -7  13   2      325.45      304.16     15.87 o
  -6  13   2     2794.62     2779.23     40.31 o
  -5  13   2      246.13      268.55     11.35 o
  -4  13   2     2703.31     2630.69     39.78 o
  -3  13   2      127.33      137.85     10.23 o
  -2  13   2      972.73      962.35     25.74 o
  -1  13   2      242.83      260.51     16.34 o
   0  13   2     4095.17     4124.10     65.12 o
   1  13   2      222.76      235.18     10.66 o
   2  13   2      917.34      893.07     21.36 o
   3  13   2      111.42      115.03     11.51 o
   4  13   2     2813.52     2789.71     67.77 o
   5  13   2      232.26      232.35     19.84 o
   6  13   2     2909.34     2938.51     65.38 o
   7  13   2      331.15      302.94     22.59 o
   8  13   2      268.70      254.83     25.24 o
   9  13   2      183.17      177.31     14.91 o
  -8  14   2       24.11       15.65      8.42 o
  -7  14   2     2162.54     2197.19     42.39 o
  -6  14   2      142.77      128.97      9.53 o
  -5  14   2       25.05       26.94     11.37 o
  -4  14   2      220.97      202.68     18.75 o
  -3  14   2     5852.02     5660.16    103.77 o
  -2  14   2      528.79      506.94     19.68 o
  -1  14   2     2336.32     2318.81     77.23 o
   0  14   2     1054.66     1021.73     23.71 o
   1  14   2     2411.36     2417.90     39.20 o
   2  14   2      537.21      501.89     20.80 o
   3  14   2     6070.92     5901.10     74.37 o
   4  14   2      195.73      190.21     17.35 o
   5  14   2       26.12       17.19     10.63 o
   6  14   2      143.68      136.87     13.85 o
   7  14   2     2134.67     2113.93     57.81 o
   8  14   2       25.74       19.66     16.48 o
  -8  15   2       44.65       40.29     17.71 o
  -7  15   2       11.29       10.21      6.92 o
  -6  15   2     1848.25     1820.89     54.75 o
  -5  15   2      707.32      753.76     81.51 o
  -4  15   2     2284.91     2273.47     68.38 o
  -3  15   2      279.20      285.69     21.64 o
  -2  15   2      933.33      974.75     33.64 o
  -1  15   2      542.65      521.71     25.89 o
   0  15   2     5241.16     5266.77     81.55 o
   1  15   2      528.14      536.22     20.93 o
   2  15   2      938.27      943.78     28.25 o
   3  15   2      282.73      274.29     10.30 o
   4  15   2     2364.61     2300.20     46.62 o
   5  15   2      671.66      652.95     24.18 o
   6  15   2     1864.92     1919.63     41.37 o
   7  15   2       16.86        4.83     11.20 o
  -7  16   2     1452.10     1434.20     48.12 o
  -6  16   2      228.34      216.72     21.80 o
  -5  16   2       42.20       42.29     12.87 o
  -4  16   2      345.07      344.04     25.37 o
  -3  16   2     4814.78     4594.03     92.45 o
  -2  16   2     1784.30     1687.50     72.04 o
  -1  16   2     1757.19     1773.58     73.26 o
   0  16   2      602.70      616.63     42.13 o
   1  16   2     1811.96     1746.56     76.62 o
   2  16   2     1745.73     1691.66     54.34 o
   3  16   2     4843.23     4776.67     94.44 o
   4  16   2      309.89      293.58     13.51 o
   5  16   2       46.65       58.42      8.08 o
   6  16   2      226.89      222.88     15.41 o
   7  16   2     1408.02     1439.91     97.99 o
  -5  17   2     1718.29     1672.16     51.48 o
  -4  17   2     1878.12     1874.16     53.53 o
  -3  17   2     1299.09     1211.29     62.27 o
  -2  17   2      442.87      453.62     37.85 o
  -1  17   2     1505.81     1395.06     67.16 o
   0  17   2     2817.00     2994.03    104.40 o
   1  17   2     1563.94     1585.73     50.98 o
   2  17   2      448.43      430.27     29.31 o
   3  17   2     1297.17     1333.39     64.72 o
   4  17   2     1756.28     1741.84     75.71 o
   5  17   2     1724.83     1720.01     32.50 o
  -4  18   2      814.40      884.65     56.17 o
  -3  18   2     1552.12     1476.26     72.04 o
  -2  18   2     2135.37     2057.48     84.86 o
  -1  18   2      703.30      653.88     46.40 o
   0  18   2       53.07       68.38     21.37 o
   1  18   2      654.63      620.71     32.59 o
   2  18   2     2080.82     1927.17     58.28 o
   3  18   2     1497.33     1480.53     70.82 o
   4  18   2      884.05      872.44     54.34 o
   1   0   3    10276.75    10785.87     84.69 o
   2   0   3     9065.09     9089.42     65.31 o
   3   0   3     2454.72     2595.07     22.09 o
   4   0   3    11497.38    11399.83     95.71 o
   5   0   3     8775.76     9023.88     72.95 o
   6   0   3      269.20      265.49      8.53 o
   7   0   3       10.66       12.96      4.87 o
   8   0   3     3581.76     3604.12     41.27 o
   9   0   3     2792.00     2817.82     41.42 o
  10   0   3      832.76      819.88     21.38 o
  11   0   3     1912.95     1962.75     38.67 o
  12   0   3      883.91      921.73     26.99 o
 -12   1   3      992.19      999.74     28.13 o
 -11   1   3     2064.96     2064.19     39.67 o
 -10   1   3      394.27      378.79     16.40 o
  -9   1   3     2794.48     2749.50     35.63 o
  -8   1   3     2593.72     2518.21     32.38 o
  -7   1   3     1119.92     1174.25     19.03 o
  -6   1   3     2962.48     3000.33     31.64 o
  -5   1   3     8344.04     8333.02     73.95 o
  -4   1   3      775.74      778.86     10.60 o
  -3   1   3     7080.79     7449.65     55.01 o
  -2   1   3     3156.79     3111.22     24.73 o
  -1   1   3    17488.84    17698.06    139.33 o
   0   1   3     3434.79     3739.78     29.42 o
   1   1   3    17938.93    18096.93    170.93 o
   2   1   3     3139.15     3077.75     32.33 o
   3   1   3     6908.55     7353.68     63.28 o
   4   1   3      671.00      677.42     10.41 o
   5   1   3     8446.35     8418.58     68.06 o
   6   1   3     2992.14     3021.95     33.36 o
   7   1   3     1105.15     1118.69     18.39 o
   8   1   3     2577.99     2572.95     39.98 o
   9   1   3     2854.08     2758.71     40.66 o
  10   1   3      364.72      358.91     15.05 o
  11   1   3     2098.82     2057.08     44.77 o
  12   1   3      988.44      972.62     25.97 o
 -12   2   3     1194.01     1183.77     36.04 o
 -11   2   3     1283.17     1284.56     30.25 o
 -10   2   3      205.69      227.76     14.89 o
  -9   2   3     1153.66     1151.53     22.22 o
  -8   2   3     3957.46     3880.46     43.50 o
  -7   2   3     2655.86     2548.48     31.37 o
  -6   2   3     1631.81     1645.74     21.07 o
  -5   2   3     3050.42     3039.43     29.52 o
  -4   2   3     6757.85     6877.13     56.87 o
  -3   2   3     2722.62     2761.41     23.10 o
  -2   2   3    11956.91    11995.63     83.77 o
  -1   2   3     9616.77     9899.98     88.22 o
   0   2   3     6985.42     7042.66     62.18 o
   1   2   3     9707.21    10081.10     80.72 o
   2   2   3    12118.02    12046.31     91.93 o
   3   2   3     2761.54     2756.50     24.52 o
   4   2   3     6897.09     7036.33     56.23 o
   5   2   3     3020.97     3059.27     32.26 o
   6   2   3     1676.51     1696.33     21.99 o
   7   2   3     2629.18     2564.62     35.72 o
   8   2   3     3785.62     3686.12     48.68 o
   9   2   3     1162.59     1145.77     24.05 o
  10   2   3      182.02      187.17     12.25 o
  11   2   3     1297.15     1265.00     28.88 o
  12   2   3     1290.90     1312.69     29.90 o
 -12   3   3      621.67      590.63     31.19 o
 -11   3   3     1904.95     1884.18     44.20 o
 -10   3   3     2283.43     2204.19     38.85 o
  -9   3   3     3032.15     3020.13     40.14 o
  -8   3   3     1159.35     1188.43     21.67 o
  -7   3   3      638.86      653.69     14.00 o
  -6   3   3     1799.47     1811.01     21.49 o
  -5   3   3     4644.97     4485.75     41.12 o
  -4   3   3     5734.11     5710.65     42.37 o
  -3   3   3     8922.80     9251.57     60.59 o
  -2   3   3     1433.03     1403.23     13.45 o
  -1   3   3    15205.91    15068.78    110.81 o
   0   3   3     2707.68     2541.74     23.99 o
   1   3   3    15293.50    15040.18    119.75 o
   2   3   3     1413.40     1372.02     19.18 o
   3   3   3     8737.03     8954.56     86.64 o
   4   3   3     5701.70     5575.80     73.43 o
   5   3   3     4761.02     4705.57     40.77 o
   6   3   3     1747.93     1760.22     26.74 o
   7   3   3      614.30      628.43     15.92 o
   8   3   3     1184.09     1218.02     23.64 o
   9   3   3     2994.62     2912.10     42.74 o
  10   3   3     2269.39     2235.18     37.32 o
  11   3   3     1906.01     1950.27     36.06 o
  12   3   3      670.72      674.80     21.94 o
 -12   4   3      683.47      646.55     48.84 o
 -11   4   3      502.92      515.42     22.63 o
 -10   4   3       95.03       93.92     10.19 o
  -9   4   3     1273.05     1296.22     27.52 o
  -8   4   3     1670.35     1631.80     41.59 o
  -7   4   3     4244.64     4243.86     48.10 o
  -6   4   3     3905.25     3904.34     37.60 o
  -5   4   3     1983.47     2075.76     21.13 o
  -4   4   3     1535.13     1605.58     16.90 o
  -3   4   3    10534.25    10643.83     69.05 o
  -2   4   3     7570.62     7874.11     51.01 o
  -1   4   3     8585.99     8762.66     57.89 o
   0   4   3     3145.29     3088.05     30.28 o
   1   4   3     8220.09     8331.87     65.42 o
   2   4   3     7296.02     7542.68     59.20 o
   3   4   3    10701.02    10813.81     77.58 o
   4   4   3     1594.10     1651.34     18.11 o
   5   4   3     1963.90     2027.94     23.62 o
   6   4   3     3924.15     3842.20     46.45 o
   7   4   3     4336.09     4217.90     85.62 o
   8   4   3     1629.43     1559.79     27.66 o
   9   4   3     1332.35     1356.49     26.52 o
  10   4   3       82.89       92.77      9.63 o
  11   4   3      464.69      459.98     17.53 o
  12   4   3      780.28      843.01     27.42 o
 -12   5   3      218.72      252.76     36.63 o
 -11   5   3     1154.08     1160.55     33.54 o
 -10   5   3     3167.85     3171.60     49.50 o
  -9   5   3     1176.54     1165.45     26.30 o
  -8   5   3      589.77      596.74     15.64 o
  -7   5   3     1584.07     1535.37     24.69 o
  -6   5   3     2210.22     2118.13     24.21 o
  -5   5   3     1266.51     1236.38     15.86 o
  -4   5   3     8231.35     8154.57     53.74 o
  -3   5   3     7854.25     8249.84     52.16 o
  -2   5   3     8996.29     9276.54     60.21 o
  -1   5   3     1438.29     1512.55     14.29 o
   0   5   3    11698.06    11847.83     83.31 o
   1   5   3     1249.05     1333.01     14.86 o
   2   5   3     8950.32     9160.19     70.46 o
   3   5   3     7835.13     8157.43     61.18 o
   4   5   3     8449.04     8300.96     67.15 o
   5   5   3     1263.81     1238.61     15.96 o
   6   5   3     2366.63     2316.30     31.79 o
   7   5   3     1580.16     1545.04     26.33 o
   8   5   3      554.27      566.89     16.18 o
   9   5   3     1148.95     1144.19     24.46 o
  10   5   3     3134.24     3080.14     46.55 o
  11   5   3     1153.98     1125.27     26.74 o
  12   5   3      227.54      213.92     19.84 o
 -12   6   3      142.86      172.33     21.47 o
 -11   6   3      993.74     1030.32     32.13 o
 -10   6   3     1452.39     1464.82     36.70 o
  -9   6   3     1929.19     1975.55     35.91 o
  -8   6   3      637.62      627.63     18.45 o
  -7   6   3     2582.53     2573.77     31.87 o
  -6   6   3     1375.00     1369.21     18.97 o
  -5   6   3     1393.06     1424.28     15.77 o
  -4   6   3     4027.37     4139.23     31.41 o
  -3   6   3    12978.36    13090.38     89.12 o
  -2   6   3      286.58      301.35      6.07 o
  -1   6   3     6259.96     6144.02     46.61 o
   0   6   3     4956.51     4909.07     35.54 o
   1   6   3     6361.53     6180.43     46.24 o
   2   6   3      245.99      261.63      6.61 o
   3   6   3    12684.93    12788.16     93.62 o
   4   6   3     4178.83     4241.97     38.15 o
   5   6   3     1426.72     1442.02     17.82 o
   6   6   3     1469.75     1506.30     24.29 o
   7   6   3     2548.82     2491.92     36.04 o
   8   6   3      625.67      608.63     16.84 o
   9   6   3     1947.18     1972.23     33.63 o
  10   6   3     1436.19     1402.65     28.93 o
  11   6   3      929.44      935.35     28.37 o
  12   6   3      136.99      152.02     17.98 o
 -12   7   3      250.02      263.22     33.58 o
 -11   7   3      463.11      519.33     23.80 o
 -10   7   3     2152.72     2146.97     46.92 o
  -9   7   3      929.45      948.26     24.24 o
  -8   7   3      115.83      119.60     10.41 o
  -7   7   3     1536.42     1493.00     25.97 o
  -6   7   3     2642.42     2626.41     32.18 o
  -5   7   3     1549.50     1535.14     20.12 o
  -4   7   3     2241.57     2215.45     24.97 o
  -3   7   3     4169.57     4336.95     34.58 o
  -2   7   3     5744.44     5980.69     43.91 o
  -1   7   3     2209.50     2312.57     21.10 o
   0   7   3    10352.42    10025.69     65.80 o
   1   7   3     2227.46     2305.74     21.91 o
   2   7   3     5667.41     5849.31     48.44 o
   3   7   3     4111.22     4320.67     40.35 o
   4   7   3     2396.01     2382.10     24.54 o
   5   7   3     1536.17     1528.93     21.37 o
   6   7   3     2701.14     2663.58     36.09 o
   7   7   3     1492.24     1457.76     35.27 o
   8   7   3       96.98      118.76      9.33 o
   9   7   3      897.81      918.00     25.50 o
  10   7   3     2199.44     2302.78     47.67 o
  11   7   3      477.51      494.51     25.39 o
  12   7   3      268.50      279.39     34.49 o
 -11   8   3      397.60      430.76     29.85 o
 -10   8   3     1997.40     2056.90     45.85 o
  -9   8   3     1654.83     1629.55     33.33 o
  -8   8   3      741.71      721.10     20.70 o
  -7   8   3     3022.81     2983.90     43.43 o
  -6   8   3      927.85      937.80     17.75 o
  -5   8   3     1040.59     1009.30     16.02 o
  -4   8   3     3136.92     3226.14     30.81 o
  -3   8   3     9360.24     9362.08     67.20 o
  -2   8   3     2508.68     2627.06     24.59 o
  -1   8   3     1884.34     1851.38     17.11 o
   0   8   3     2998.57     3033.85     23.45 o
   1   8   3     1864.96     1811.83     19.00 o
   2   8   3     2489.51     2626.22     25.63 o
   3   8   3     9244.74     9302.98     79.51 o
   4   8   3     3167.68     3294.10     32.25 o
   5   8   3     1033.79     1011.57     16.93 o
   6   8   3      870.07      841.00     21.21 o
   7   8   3     2916.32     2887.01     46.46 o
   8   8   3      693.43      673.39     20.90 o
   9   8   3     1653.53     1679.27     37.19 o
  10   8   3     1977.23     1933.23     48.49 o
  11   8   3      373.44      378.03     30.00 o
 -11   9   3      939.55      912.62     33.46 o
 -10   9   3     1158.58     1192.70     34.84 o
  -9   9   3     1576.64     1584.87     33.01 o
  -8   9   3      376.90      381.09     15.76 o
  -7   9   3     2419.61     2403.98     35.53 o
  -6   9   3     1848.59     1817.31     24.18 o
  -5   9   3     2703.32     2795.23     32.63 o
  -4   9   3     1130.23     1135.51     15.62 o
  -3   9   3     1786.76     1876.13     20.35 o
  -2   9   3     3546.82     3567.84     38.45 o
  -1   9   3      894.81      903.14     11.92 o
   0   9   3     6324.81     6349.53     52.68 o
   1   9   3      880.78      894.12     13.90 o
   2   9   3     3472.40     3516.16     32.95 o
   3   9   3     1744.91     1831.29     22.91 o
   4   9   3     1068.99     1076.49     24.98 o
   5   9   3     2595.06     2696.66     36.58 o
   6   9   3     1828.67     1781.29     40.36 o
   7   9   3     2381.62     2408.39     41.28 o
   8   9   3      334.06      335.70     15.74 o
   9   9   3     1513.91     1514.40     40.61 o
  10   9   3     1158.19     1175.97     37.20 o
  11   9   3      901.20      886.75     42.85 o
 -11  10   3      251.34      221.96     23.82 o
 -10  10   3      882.72      939.38     39.15 o
  -9  10   3     1146.92     1159.80     28.38 o
  -8  10   3     2300.70     2325.74     40.90 o
  -7  10   3     1469.45     1529.38     27.34 o
  -6  10   3     2957.06     2888.99     33.10 o
  -5  10   3      636.51      617.56     12.98 o
  -4  10   3      841.91      840.67     13.53 o
  -3  10   3     3815.89     3864.15     37.91 o
  -2  10   3     1630.70     1619.46     19.92 o
  -1  10   3     4687.76     4745.63     45.11 o
   0  10   3      241.59      269.04      8.22 o
   1  10   3     4566.36     4630.55     45.15 o
   2  10   3     1575.24     1601.73     21.27 o
   3  10   3     3877.49     3895.45     40.14 o
   4  10   3      810.97      824.34     18.56 o
   5  10   3      656.00      663.61     17.92 o
   6  10   3     2868.94     2793.52     44.71 o
   7  10   3     1434.73     1464.21     30.92 o
   8  10   3     2309.37     2292.05     50.28 o
   9  10   3     1059.97     1077.13     34.20 o
  10  10   3      903.82      951.19     33.45 o
  11  10   3      263.80      199.64     32.97 o
 -10  11   3      822.37      870.72     27.61 o
  -9  11   3     2113.34     2129.33     37.31 o
  -8  11   3      190.03      185.73     12.29 o
  -7  11   3      274.91      278.49     14.79 o
  -6  11   3      736.52      756.56     15.41 o
  -5  11   3     5633.17     5591.13     58.11 o
  -4  11   3     1640.00     1659.59     22.13 o
  -3  11   3     3063.26     3008.05     32.42 o
  -2  11   3     2729.34     2722.10     34.58 o
  -1  11   3     2168.50     2251.34     28.89 o
   0  11   3     2377.20     2346.76     30.81 o
   1  11   3     2205.09     2257.36     29.55 o
   2  11   3     2707.37     2688.36     31.09 o
   3  11   3     2930.65     2821.52     41.62 o
   4  11   3     1543.16     1564.00     32.88 o
   5  11   3     5719.89     5675.59     81.39 o
   6  11   3      623.98      643.52     22.85 o
   7  11   3      290.78      293.24     17.77 o
   8  11   3      181.96      191.06     16.37 o
   9  11   3     2047.57     2057.69     50.27 o
  10  11   3      792.33      865.73     41.46 o
 -10  12   3       60.78       38.79     15.09 o
  -9  12   3      400.64      427.91     21.26 o
  -8  12   3     2487.56     2373.07     44.35 o
  -7  12   3     1206.27     1159.63     27.80 o
  -6  12   3     2848.65     2778.08     36.87 o
  -5  12   3     1464.37     1453.27     21.82 o
  -4  12   3      636.15      662.49     12.51 o
  -3  12   3      482.75      488.08     11.56 o
  -2  12   3     3522.71     3528.04     48.27 o
  -1  12   3      599.94      631.90     14.65 o
   0  12   3      399.53      407.75     10.56 o
   1  12   3      560.62      579.47     16.55 o
   2  12   3     3499.96     3489.97     48.26 o
   3  12   3      425.12      400.99     16.90 o
   4  12   3      599.75      636.09     20.61 o
   5  12   3     1529.02     1512.86     33.77 o
   6  12   3     2835.39     2796.66     63.65 o
   7  12   3     1201.53     1153.13     32.80 o
   8  12   3     2485.16     2415.18     52.72 o
   9  12   3      379.37      398.71     22.62 o
  10  12   3       75.98       40.29     22.59 o
  -9  13   3     1363.44     1355.64     33.38 o
  -8  13   3      819.91      841.14     25.30 o
  -7  13   3      272.21      273.38     15.66 o
  -6  13   3       30.22       37.35      6.13 o
  -5  13   3     4559.44     4565.32     50.91 o
  -4  13   3     1889.59     1902.89     44.58 o
  -3  13   3      921.75      888.12     25.73 o
  -2  13   3      708.92      727.61     22.49 o
  -1  13   3     5124.69     5115.20     73.85 o
   0  13   3      118.33      118.21      9.06 o
   1  13   3     5038.97     5001.69     64.69 o
   2  13   3      742.29      758.60     19.53 o
   3  13   3      892.02      862.91     25.73 o
   4  13   3     1869.27     1832.55     47.70 o
   5  13   3     4716.09     4663.23    111.73 o
   6  13   3       25.31       23.20     15.26 o
   7  13   3      287.25      304.65     34.80 o
   8  13   3      855.48      850.91     36.03 o
   9  13   3     1354.67     1298.41     39.40 o
  -8  14   3     1596.20     1662.75     36.76 o
  -7  14   3       62.73       73.88     11.28 o
  -6  14   3      956.74      890.19     22.91 o
  -5  14   3      785.80      777.73     32.30 o
  -4  14   3      896.58      942.36     28.38 o
  -3  14   3      471.96      454.93     19.66 o
  -2  14   3     3389.81     3388.63     57.71 o
  -1  14   3      666.99      647.82     21.71 o
   0  14   3      285.01      319.61     16.92 o
   1  14   3      614.38      634.86     18.65 o
   2  14   3     3395.90     3428.68     59.29 o
   3  14   3      496.67      510.03     20.27 o
   4  14   3      951.59      956.10     34.10 o
   5  14   3      877.02      892.76     35.72 o
   6  14   3      973.47      923.12     51.28 o
   7  14   3       71.69       86.69     21.98 o
   8  14   3     1653.14     1639.29     51.56 o
  -7  15   3      609.35      627.02     23.54 o
  -6  15   3      589.49      589.00     29.51 o
  -5  15   3     2086.93     2059.54     56.47 o
  -4  15   3        1.50       -0.92      8.63 o
  -3  15   3       33.92       34.78     13.24 o
  -2  15   3     2144.54     2090.12     43.44 o
  -1  15   3     3817.96     3844.72     79.58 o
   0  15   3      886.07      898.47     26.34 o
   1  15   3     3703.93     3712.80     54.66 o
   2  15   3     2231.39     2190.80     52.18 o
   3  15   3       24.21       24.80      7.19 o
   4  15   3        3.88       -6.15      6.15 o
   5  15   3     2217.70     2231.02     46.28 o
   6  15   3      551.27      515.60     29.92 o
   7  15   3      599.42      634.24     40.29 o
  -6  16   3      240.97      233.20     31.14 o
  -5  16   3      687.59      705.25     31.91 o
  -4  16   3     1790.65     1863.67     52.78 o
  -3  16   3     1189.19     1165.87     39.36 o
  -2  16   3     1485.23     1489.37     46.83 o
  -1  16   3      480.21      452.36     25.37 o
   0  16   3      217.99      229.02     20.67 o
   1  16   3      464.68      454.25     25.66 o
   2  16   3     1473.42     1538.12     38.11 o
   3  16   3     1138.64     1070.88     31.71 o
   4  16   3     1823.13     1930.75     42.98 o
   5  16   3      719.92      726.98     26.18 o
   6  16   3      225.45      240.43     22.64 o
  -5  17   3      593.13      690.38     50.98 o
  -4  17   3      732.62      774.46     79.06 o
  -3  17   3      880.13      819.33     51.28 o
  -2  17   3      473.45      431.03     37.24 o
  -1  17   3     1414.70     1401.16     67.16 o
   0  17   3     1136.32     1098.95     59.22 o
   1  17   3     1380.99     1502.51     69.60 o
   2  17   3      531.92      474.25     28.06 o
   3  17   3      812.36      857.18     51.28 o
   4  17   3      704.48      685.89     34.76 o
   5  17   3      600.56      626.97     19.22 o
  -3  18   3     1139.98     1097.12     61.05 o
  -2  18   3      739.76      841.31     53.73 o
  -1  18   3      395.30      406.00     37.24 o
   0  18   3      628.93      694.78     48.84 o
   1  18   3      393.66      348.61     39.68 o
   2  18   3      738.40      726.17     35.37 o
   3  18   3     1125.35      953.64     56.78 o
   0   0   4     2975.55     2744.48     35.46 o
   1   0   4       12.93       10.61      2.23 o
   2   0   4      179.10      160.27      4.84 o
   3   0   4     4971.65     4934.54     40.76 o
   4   0   4    24651.31    25693.08    193.24 o
   5   0   4      272.47      209.68      7.10 o
   6   0   4     7955.01     8047.18     67.63 o
   7   0   4       65.26       90.01      6.60 o
   8   0   4     1068.11     1034.97     18.88 o
   9   0   4      642.14      610.25     17.77 o
  10   0   4     3325.78     3403.40     52.55 o
  11   0   4        4.66       15.03      7.83 o
  12   0   4      287.13      246.38     16.75 o
 -12   1   4        6.35       -4.18      8.66 o
 -11   1   4     1206.60     1275.57     30.26 o
 -10   1   4      374.42      385.26     16.35 o
  -9   1   4     1738.00     1763.41     26.87 o
  -8   1   4      182.22      174.46      9.22 o
  -7   1   4     8162.13     7999.94     69.03 o
  -6   1   4     1828.16     1867.43     22.68 o
  -5   1   4      240.80      265.46      8.00 o
  -4   1   4     5487.65     5868.09     46.11 o
  -3   1   4    16298.90    16537.47    117.85 o
  -2   1   4      183.65      186.54      5.59 o
  -1   1   4     7239.78     7178.83     59.20 o
   0   1   4     8715.36     8949.29     66.95 o
   1   1   4     7187.88     7186.14     64.44 o
   2   1   4      224.74      238.47      5.34 o
   3   1   4    16483.85    16743.19    125.83 o
   4   1   4     5427.12     5860.08     48.90 o
   5   1   4      221.67      250.77      6.64 o
   6   1   4     1793.69     1828.42     23.93 o
   7   1   4     8143.19     8090.85     83.31 o
   8   1   4      164.25      164.68     10.39 o
   9   1   4     1693.05     1703.24     30.42 o
  10   1   4      380.23      375.97     15.32 o
  11   1   4     1217.07     1250.90     28.21 o
  12   1   4        5.89        4.21      8.42 o
 -12   2   4      333.85      390.83     41.21 o
 -11   2   4      336.64      345.77     23.08 o
 -10   2   4     3343.56     3372.07     51.87 o
  -9   2   4      188.01      173.98     10.33 o
  -8   2   4     1087.00     1024.35     18.92 o
  -7   2   4      984.13     1012.78     15.93 o
  -6   2   4     3405.15     3259.47     32.96 o
  -5   2   4     1344.57     1317.88     16.63 o
  -4   2   4    12545.99    13132.90     86.14 o
  -3   2   4     7222.40     7468.56     52.91 o
  -2   2   4      338.16      323.14      5.96 o
  -1   2   4     2070.55     2043.26     20.83 o
   0   2   4    13858.79    13881.96    101.00 o
   1   2   4     2245.07     2241.76     20.78 o
   2   2   4      375.90      372.07      6.11 o
   3   2   4     7138.57     7388.94     64.12 o
   4   2   4    12508.98    13139.57    101.68 o
   5   2   4     1378.43     1368.72     18.30 o
   6   2   4     3479.64     3403.22     36.44 o
   7   2   4      935.19      977.15     20.18 o
   8   2   4     1125.91     1075.80     23.14 o
   9   2   4      188.82      188.22     11.53 o
  10   2   4     3427.49     3381.84     48.87 o
  11   2   4      358.74      360.85     15.78 o
  12   2   4      306.47      305.38     17.14 o
 -12   3   4      367.86      420.65     40.29 o
 -11   3   4     2327.39     2312.17     49.95 o
 -10   3   4      804.50      813.08     22.37 o
  -9   3   4      993.36     1011.40     23.50 o
  -8   3   4     1148.45     1158.31     21.58 o
  -7   3   4     2411.18     2492.41     27.98 o
  -6   3   4     1554.40     1611.61     20.80 o
  -5   3   4      243.00      226.83      6.89 o
  -4   3   4     8113.64     8143.64     56.25 o
  -3   3   4    16423.37    16699.19    106.46 o
  -2   3   4     9675.30     9748.73     79.56 o
  -1   3   4    12791.21    13396.98     97.08 o
   0   3   4     1114.86     1118.11     10.36 o
   1   3   4    12358.68    12741.38     96.67 o
   2   3   4     9768.54     9631.14     73.25 o
   3   3   4    16374.05    16588.79    116.30 o
   4   3   4     8206.57     8309.25     66.00 o
   5   3   4      230.92      208.95      7.20 o
   6   3   4     1418.27     1470.54     24.47 o
   7   3   4     2358.16     2371.65     34.71 o
   8   3   4     1261.47     1263.16     24.28 o
   9   3   4      925.92      941.12     22.09 o
  10   3   4      787.19      811.42     21.47 o
  11   3   4     2384.58     2350.18     40.47 o
  12   3   4      367.64      408.10     24.50 o
 -12   4   4      271.67      271.68     37.24 o
 -11   4   4      839.06      895.56     29.33 o
 -10   4   4      626.90      675.71     26.66 o
  -9   4   4     1758.18     1753.18     32.59 o
  -8   4   4      764.57      752.69     19.21 o
  -7   4   4     1852.63     1805.66     24.26 o
  -6   4   4     1447.12     1380.87     19.29 o
  -5   4   4     5343.54     5160.46     43.51 o
  -4   4   4     3321.68     3444.68     28.82 o
  -3   4   4      854.80      922.03      9.49 o
  -2   4   4     8088.50     8551.82     58.27 o
  -1   4   4     5262.09     4945.78     41.74 o
   0   4   4    12067.03    12329.54     86.32 o
   1   4   4     4967.50     4641.83     38.64 o
   2   4   4     8002.82     8321.23     65.31 o
   3   4   4      860.65      890.81     11.21 o
   4   4   4     3481.67     3619.01     32.49 o
   5   4   4     5463.65     5310.55     51.22 o
   6   4   4     1417.19     1364.34     22.01 o
   7   4   4     1889.07     1846.68     39.55 o
   8   4   4      771.14      747.83     18.61 o
   9   4   4     1729.48     1720.55     30.94 o
  10   4   4      570.01      596.75     18.73 o
  11   4   4      840.48      878.97     23.82 o
  12   4   4      247.81      267.31     18.57 o
 -12   5   4     1566.83     1605.08     77.54 o
 -11   5   4      502.38      531.25     23.26 o
 -10   5   4      546.02      564.42     19.58 o
  -9   5   4      771.00      781.49     21.82 o
  -8   5   4     3106.66     3017.71     39.98 o
  -7   5   4      676.30      657.75     14.13 o
  -6   5   4      266.34      258.46      9.11 o
  -5   5   4     2532.43     2554.44     24.80 o
  -4   5   4     6531.87     6481.01     43.71 o
  -3   5   4     5538.58     5601.12     41.57 o
  -2   5   4     7110.87     6883.69     49.07 o
  -1   5   4     4803.82     4979.18     38.80 o
   0   5   4       84.43       88.96      3.06 o
   1   5   4     4813.25     5001.65     44.86 o
   2   5   4     7131.09     6843.49     54.92 o
   3   5   4     5593.30     5620.68     45.86 o
   4   5   4     6371.98     6392.39     54.73 o
   5   5   4     2589.88     2658.84     30.14 o
   6   5   4      310.29      304.32     11.18 o
   7   5   4      591.23      547.96     15.62 o
   8   5   4     3040.49     2953.68     42.32 o
   9   5   4      729.85      736.74     19.81 o
  10   5   4      552.07      550.66     18.21 o
  11   5   4      481.36      487.97     18.49 o
  12   5   4     1500.74     1617.26     38.74 o
 -12   6   4      491.54      513.05     30.25 o
 -11   6   4     2359.76     2510.97     52.58 o
 -10   6   4       30.41       26.84      8.01 o
  -9   6   4     2377.97     2340.38     45.29 o
  -8   6   4      993.17     1024.47     23.98 o
  -7   6   4     1007.14     1004.32     20.00 o
  -6   6   4      755.50      719.95     22.66 o
  -5   6   4     8229.51     8055.00     60.19 o
  -4   6   4     1478.11     1512.46     15.53 o
  -3   6   4     4721.64     4946.65     36.41 o
  -2   6   4     3791.17     3776.77     29.59 o
  -1   6   4     6338.23     6236.77     47.45 o
   0   6   4     1212.63     1192.10     13.33 o
   1   6   4     6264.12     6128.94     54.87 o
   2   6   4     3835.62     3776.99     35.58 o
   3   6   4     4848.09     5119.87     42.52 o
   4   6   4     1541.49     1587.16     17.01 o
   5   6   4     8402.81     8192.25     68.43 o
   6   6   4      803.46      800.62     17.47 o
   7   6   4      991.59      964.32     20.64 o
   8   6   4      993.92     1004.56     22.07 o
   9   6   4     2286.50     2272.54     39.27 o
  10   6   4       24.01       22.83      7.15 o
  11   6   4     2333.26     2393.69     47.80 o
  12   6   4      453.47      444.07     24.94 o
 -11   7   4      198.56      217.55     17.89 o
 -10   7   4      203.10      209.46     14.54 o
  -9   7   4        7.63        5.92      6.96 o
  -8   7   4     3903.04     3815.54     54.84 o
  -7   7   4      431.74      433.35     12.49 o
  -6   7   4     3325.88     3295.15     38.14 o
  -5   7   4      989.72     1013.24     15.09 o
  -4   7   4     1353.84     1341.39     15.55 o
  -3   7   4      114.11      141.05      5.18 o
  -2   7   4     6902.77     6983.11     50.82 o
  -1   7   4     2600.21     2679.21     25.60 o
   0   7   4     2444.07     2548.58     22.48 o
   1   7   4     2644.58     2699.05     26.20 o
   2   7   4     6811.08     6877.18     60.49 o
   3   7   4      117.35      142.21      5.92 o
   4   7   4     1215.57     1191.55     14.85 o
   5   7   4     1039.93     1081.29     17.45 o
   6   7   4     3352.95     3359.53     43.10 o
   7   7   4      406.86      428.13     13.90 o
   8   7   4     3824.17     3897.33     55.90 o
   9   7   4       11.85        1.69      6.82 o
  10   7   4      206.57      195.05     14.85 o
  11   7   4      220.48      229.52     16.94 o
 -11   8   4     1644.48     1716.50     52.72 o
 -10   8   4      421.11      438.34     20.98 o
  -9   8   4     2461.09     2462.99     42.93 o
  -8   8   4      182.36      182.26     12.56 o
  -7   8   4     1170.55     1150.26     20.58 o
  -6   8   4      190.05      178.97      9.18 o
  -5   8   4    12319.59    12282.72     93.58 o
  -4   8   4     1688.44     1651.98     19.37 o
  -3   8   4     2605.64     2766.18     26.48 o
  -2   8   4     2818.36     2897.42     25.05 o
  -1   8   4     2864.66     2751.92     24.73 o
   0   8   4       32.88       25.37      2.75 o
   1   8   4     2714.24     2581.85     30.80 o
   2   8   4     2739.78     2793.67     29.69 o
   3   8   4     2642.61     2771.16     27.29 o
   4   8   4     1622.00     1569.65     22.81 o
   5   8   4    12133.77    12212.19    109.49 o
   6   8   4      155.41      156.61      9.42 o
   7   8   4     1173.61     1109.06     25.94 o
   8   8   4      193.98      196.65     13.37 o
   9   8   4     2462.61     2476.10     55.87 o
  10   8   4      437.66      477.21     23.09 o
  11   8   4     1673.22     1639.88     92.19 o
 -11   9   4      121.47      141.81     19.47 o
 -10   9   4      507.55      509.18     20.09 o
  -9   9   4       73.91       68.97      9.95 o
  -8   9   4     4103.92     4078.55     59.12 o
  -7   9   4      571.96      567.09     14.90 o
  -6   9   4     3985.14     4060.71     45.51 o
  -5   9   4     1269.46     1268.77     17.64 o
  -4   9   4     1013.33      985.49     14.58 o
  -3   9   4     3228.76     3352.96     31.41 o
  -2   9   4     3446.54     3543.74     29.42 o
  -1   9   4     2399.42     2383.88     24.60 o
   0   9   4      322.13      309.61      8.66 o
   1   9   4     2319.73     2324.18     26.48 o
   2   9   4     3203.78     3323.67     32.60 o
   3   9   4     3260.27     3353.45     35.51 o
   4   9   4      969.79      920.26     19.85 o
   5   9   4     1226.33     1190.81     23.89 o
   6   9   4     4016.63     4065.16     57.97 o
   7   9   4      542.55      563.16     18.74 o
   8   9   4     4126.58     4234.60     62.88 o
   9   9   4       47.16       52.46      9.43 o
  10   9   4      472.94      477.33     24.28 o
  11   9   4      144.25      135.07     21.57 o
 -10  10   4      263.72      281.19     17.23 o
  -9  10   4     1558.68     1596.79     34.18 o
  -8  10   4      229.50      221.08     14.12 o
  -7  10   4     1167.53     1130.75     21.43 o
  -6  10   4      855.91      859.36     17.93 o
  -5  10   4     4494.80     4326.94     40.80 o
  -4  10   4     1679.53     1692.86     20.70 o
  -3  10   4     1352.72     1414.71     19.22 o
  -2  10   4     2341.11     2382.35     26.30 o
  -1  10   4     3413.66     3477.73     34.46 o
   0  10   4     4201.27     4297.39     46.72 o
   1  10   4     3561.13     3603.68     36.92 o
   2  10   4     2334.41     2354.15     25.50 o
   3  10   4     1290.86     1331.99     19.74 o
   4  10   4     1739.42     1754.16     26.19 o
   5  10   4     4458.72     4336.06     65.71 o
   6  10   4      945.71      956.56     27.47 o
   7  10   4     1177.97     1145.71     29.43 o
   8  10   4      209.68      209.79     14.37 o
   9  10   4     1653.04     1688.12     43.46 o
  10  10   4      274.95      258.61     20.78 o
 -10  11   4      951.10      970.49     25.58 o
  -9  11   4      805.38      830.29     24.64 o
  -8  11   4      546.35      561.53     19.68 o
  -7  11   4      668.61      696.14     17.14 o
  -6  11   4     1001.88     1073.75     20.31 o
  -5  11   4      842.31      852.91     17.31 o
  -4  11   4     1069.81     1058.57     23.48 o
  -3  11   4     5844.40     5691.25     57.42 o
  -2  11   4     3805.65     3871.59     41.40 o
  -1  11   4     2708.87     2674.81     33.64 o
   0  11   4      168.06      178.49     10.01 o
   1  11   4     2728.45     2716.03     30.90 o
   2  11   4     3703.34     3753.06     40.44 o
   3  11   4     5752.58     5684.23     55.74 o
   4  11   4      994.39      989.37     19.45 o
   5  11   4      822.48      862.90     24.34 o
   6  11   4      996.86     1035.90     56.17 o
   7  11   4      609.20      637.93     24.32 o
   8  11   4      491.03      479.86     22.62 o
   9  11   4      793.29      788.29     29.67 o
  10  11   4      912.45      850.47     62.88 o
  -9  12   4      552.27      552.92     21.72 o
  -8  12   4      213.57      228.39     20.59 o
  -7  12   4     1009.00      960.03     25.46 o
  -6  12   4     2558.58     2505.23     34.55 o
  -5  12   4     1391.14     1394.84     26.29 o
  -4  12   4     1689.00     1658.88     28.69 o
  -3  12   4      421.06      417.40     13.71 o
  -2  12   4     1268.56     1275.23     21.39 o
  -1  12   4     3704.58     3749.03     43.88 o
   0  12   4     4560.46     4607.42     57.58 o
   1  12   4     3840.62     3828.44     50.87 o
   2  12   4     1210.85     1207.52     24.72 o
   3  12   4      431.67      447.67     18.60 o
   4  12   4     1744.41     1787.89     31.50 o
   5  12   4     1303.11     1323.13     31.80 o
   6  12   4     2715.33     2684.41     61.72 o
   7  12   4      954.37      941.02     52.81 o
   8  12   4      190.12      187.29     20.04 o
   9  12   4      569.87      600.65     26.67 o
  -9  13   4     1036.08     1087.58     30.21 o
  -8  13   4      119.95      117.42     16.18 o
  -7  13   4     2215.02     2266.98     42.46 o
  -6  13   4      280.06      295.07     11.27 o
  -5  13   4      187.91      191.03     11.36 o
  -4  13   4     1256.68     1257.60     25.24 o
  -3  13   4     5251.21     5175.86     79.19 o
  -2  13   4      865.44      829.64     24.49 o
  -1  13   4     1898.50     1868.80     30.31 o
   0  13   4     1144.07     1121.00     22.82 o
   1  13   4     2021.71     1979.56     33.91 o
   2  13   4      866.96      872.53     24.32 o
   3  13   4     5389.86     5506.40     81.18 o
   4  13   4     1302.84     1267.02     31.58 o
   5  13   4      175.67      195.54     18.07 o
   6  13   4      306.06      330.30     34.80 o
   7  13   4     2206.19     2349.08     60.17 o
   8  13   4      107.18       95.76     17.40 o
   9  13   4     1047.26     1089.95     43.14 o
  -8  14   4       14.48       15.56      8.28 o
  -7  14   4       41.29       32.46      9.48 o
  -6  14   4     1738.03     1772.03     40.72 o
  -5  14   4       24.80       26.84      9.11 o
  -4  14   4     2340.04     2332.36     48.06 o
  -3  14   4      776.05      766.18     24.96 o
  -2  14   4      964.94      932.50     34.49 o
  -1  14   4      289.30      281.47     15.66 o
   0  14   4     3634.14     3627.95     55.75 o
   1  14   4      329.95      333.65     14.13 o
   2  14   4      883.69      905.19     26.89 o
   3  14   4      812.99      787.58     25.08 o
   4  14   4     2476.03     2506.51     48.52 o
   5  14   4       21.67       40.91     16.48 o
   6  14   4     1682.71     1700.32     72.65 o
   7  14   4       28.19       12.82     15.87 o
   8  14   4       10.60       22.59     16.48 o
  -7  15   4     2664.37     2629.06     89.44 o
  -6  15   4      225.30      209.40     21.37 o
  -5  15   4      271.87      276.83     19.23 o
  -4  15   4       96.21       97.71     12.65 o
  -3  15   4     2106.71     2093.45     44.52 o
  -2  15   4      516.41      526.20     21.07 o
  -1  15   4     1598.43     1554.61     46.14 o
   0  15   4      936.74      954.13     34.90 o
   1  15   4     1678.33     1653.14     35.25 o
   2  15   4      458.02      479.27     20.89 o
   3  15   4     2102.90     2117.88     45.22 o
   4  15   4      125.22      108.29     17.09 o
   5  15   4      260.44      259.47     32.36 o
   6  15   4      226.47      222.23     31.14 o
   7  15   4     2655.53     2704.03     98.91 o
  -6  16   4     2123.65     2078.24     86.69 o
  -5  16   4      476.77      519.16     28.45 o
  -4  16   4     1463.83     1524.81     39.79 o
  -3  16   4      731.91      709.02     25.44 o
  -2  16   4      451.53      445.51     25.81 o
  -1  16   4      718.61      733.79     32.34 o
   0  16   4      572.09      595.29     32.05 o
   1  16   4      703.54      785.92     32.24 o
   2  16   4      403.42      359.10     19.34 o
   3  16   4      686.72      689.57     40.22 o
   4  16   4     1439.88     1504.98     37.43 o
   5  16   4      469.98      509.17     45.79 o
   6  16   4     2153.81     2231.32     60.37 o
  -5  17   4      249.44      244.35     23.53 o
  -4  17   4      718.06      690.18     32.85 o
  -3  17   4      533.32      527.82     29.36 o
  -2  17   4      910.84      896.41     49.76 o
  -1  17   4      388.29      355.28     25.46 o
   0  17   4      464.38      468.33     26.92 o
   1  17   4      403.30      390.13     35.41 o
   2  17   4      807.56      813.55     34.90 o
   3  17   4      512.11      474.47     22.54 o
   4  17   4      704.63      728.12     43.96 o
   5  17   4      240.30      255.62     22.87 o
  -3  18   4      274.03      281.45     36.63 o
  -2  18   4       68.78       83.64     21.98 o
  -1  18   4     1982.27     1997.48     57.97 o
   0  18   4      776.08      785.14     51.89 o
   1  18   4     2020.02     1924.99     83.64 o
   2  18   4       45.31       39.07     18.93 o
   3  18   4      246.08      223.75     23.09 o
   1   0   5     4165.91     3938.63     35.00 o
   2   0   5     6149.49     6190.92     57.82 o
   3   0   5      296.93      240.17      5.33 o
   4   0   5      210.57      220.25      6.23 o
   5   0   5     5277.67     4883.12     43.66 o
   6   0   5     1592.60     1536.62     19.30 o
   7   0   5      546.01      515.38     12.70 o
   8   0   5     1728.71     1669.77     25.14 o
   9   0   5     2506.73     2475.71     38.38 o
  10   0   5       38.90       44.16      7.96 o
  11   0   5     2894.41     3015.15     54.81 o
  12   0   5       13.91       27.47     14.65 o
 -11   1   5      960.21      923.71     37.30 o
 -10   1   5      153.46      163.53     12.59 o
  -9   1   5     1245.23     1197.45     24.79 o
  -8   1   5     6094.83     6112.46     61.83 o
  -7   1   5      183.40      186.97      8.94 o
  -6   1   5     1426.63     1379.54     18.15 o
  -5   1   5     1768.40     1761.69     20.34 o
  -4   1   5     4662.11     4680.08     38.33 o
  -3   1   5     1447.44     1416.22     16.37 o
  -2   1   5    10912.61    10887.22     97.37 o
  -1   1   5      196.76      160.51      4.92 o
   0   1   5      955.71      994.66     13.22 o
   1   1   5      232.30      198.79      6.03 o
   2   1   5    11042.49    10944.52     88.19 o
   3   1   5     1369.12     1329.43     16.08 o
   4   1   5     4581.53     4625.02     40.74 o
   5   1   5     1789.40     1794.95     21.59 o
   6   1   5     1417.96     1358.51     21.80 o
   7   1   5      149.96      141.32      8.64 o
   8   1   5     5870.99     5833.46     69.20 o
   9   1   5     1245.05     1186.94     25.03 o
  10   1   5      152.84      177.48     12.38 o
  11   1   5      995.24     1000.88     25.24 o
  12   1   5     1835.50     1915.32     40.21 o
 -12   2   5       44.57       36.73     13.73 o
 -11   2   5     2010.03     2123.75     47.65 o
 -10   2   5      340.25      347.87     18.84 o
  -9   2   5     2379.45     2335.31     38.95 o
  -8   2   5      964.74      985.44     18.65 o
  -7   2   5      653.54      623.51     12.77 o
  -6   2   5      915.43      949.87     14.71 o
  -5   2   5     6590.77     6486.55     55.35 o
  -4   2   5     1867.13     1841.17     18.95 o
  -3   2   5     2358.02     2354.62     22.42 o
  -2   2   5      210.47      193.63      5.27 o
  -1   2   5     4880.66     4801.68     42.37 o
   0   2   5     4936.64     4771.30     41.18 o
   1   2   5     4955.36     4841.65     39.02 o
   2   2   5      207.06      192.79      4.94 o
   3   2   5     2335.03     2324.94     24.76 o
   4   2   5     1895.51     1889.93     20.06 o
   5   2   5     6488.95     6391.93     54.71 o
   6   2   5      943.14      953.54     16.21 o
   7   2   5      584.20      562.05     15.43 o
   8   2   5     1008.84     1017.06     21.85 o
   9   2   5     2357.75     2368.79     37.64 o
  10   2   5      342.03      341.18     15.38 o
  11   2   5     1972.84     2042.63     37.61 o
  12   2   5       47.31       46.30     10.76 o
 -12   3   5      839.81      801.01     53.73 o
 -11   3   5      357.15      360.55     21.01 o
 -10   3   5       50.71       60.64      9.96 o
  -9   3   5      352.09      349.38     14.50 o
  -8   3   5     2009.68     2015.37     37.63 o
  -7   3   5      555.40      510.37     12.00 o
  -6   3   5     2301.56     2342.78     26.07 o
  -5   3   5      391.78      373.87      8.16 o
  -4   3   5     5107.61     5029.63     38.88 o
  -3   3   5     9165.49     9220.20     67.95 o
  -2   3   5    14955.20    15503.17    109.01 o
  -1   3   5     7885.86     7939.38     73.90 o
   0   3   5     2968.57     2901.16     25.19 o
   1   3   5     7935.23     8103.81     58.10 o
   2   3   5    14929.87    15486.72    115.21 o
   3   3   5     9317.54     9411.83     67.07 o
   4   3   5     4999.10     4980.37     46.67 o
   5   3   5      407.72      384.84      9.68 o
   6   3   5     2278.41     2335.67     33.12 o
   7   3   5      519.53      452.89     14.21 o
   8   3   5     1968.76     2015.16     32.75 o
   9   3   5      339.90      338.02     14.02 o
  10   3   5       56.33       49.28      8.07 o
  11   3   5      385.64      423.89     17.13 o
  12   3   5      843.09      848.98     28.07 o
 -12   4   5       47.07       37.24     21.37 o
 -11   4   5      131.97      121.13     18.55 o
 -10   4   5     1632.12     1679.85     39.11 o
  -9   4   5      708.25      710.54     26.79 o
  -8   4   5      906.58      869.17     18.38 o
  -7   4   5      102.21      121.23      8.02 o
  -6   4   5     3878.56     3829.12     44.01 o
  -5   4   5     5377.61     5260.99     43.78 o
  -4   4   5     7675.90     7922.71     57.79 o
  -3   4   5     2046.05     1915.08     19.35 o
  -2   4   5     2116.83     2075.44     20.59 o
  -1   4   5    11929.72    12237.88     90.68 o
   0   4   5     7297.01     6933.78     51.16 o
   1   4   5    11584.18    11739.19     90.80 o
   2   4   5     2078.50     2005.98     18.39 o
   3   4   5     2022.16     1916.91     19.31 o
   4   4   5     7636.91     7976.08     64.48 o
   5   4   5     5171.19     5132.71     51.61 o
   6   4   5     4016.26     3940.49     42.25 o
   7   4   5       76.29       91.02      8.14 o
   8   4   5      848.10      814.08     19.88 o
   9   4   5      694.26      706.40     19.43 o
  10   4   5     1613.16     1633.20     31.92 o
  11   4   5      158.13      149.00     12.24 o
  12   4   5       47.14       45.22     10.90 o
 -12   5   5      444.17      515.90     44.57 o
 -11   5   5      509.76      510.63     23.79 o
 -10   5   5      531.22      531.45     22.12 o
  -9   5   5      677.68      668.58     20.61 o
  -8   5   5      790.19      826.27     21.00 o
  -7   5   5     5130.88     4945.02     55.22 o
  -6   5   5     1114.06     1112.50     19.55 o
  -5   5   5      155.84      151.17      5.93 o
  -4   5   5     1467.93     1522.91     15.98 o
  -3   5   5    13537.30    13511.26     98.78 o
  -2   5   5     4491.72     4549.81     33.06 o
  -1   5   5     6004.39     5973.33     43.83 o
   0   5   5      814.39      749.15      9.65 o
   1   5   5     6240.57     6255.06     49.48 o
   2   5   5     4457.20     4540.87     42.30 o
   3   5   5    14027.42    14062.03    104.09 o
   4   5   5     1286.64     1341.01     15.58 o
   5   5   5      154.31      146.02      7.38 o
   6   5   5     1130.29     1118.11     21.32 o
   7   5   5     5250.28     4982.41     84.63 o
   8   5   5      778.87      818.81     20.12 o
   9   5   5      720.11      750.16     20.04 o
  10   5   5      545.33      531.68     18.23 o
  11   5   5      487.07      505.01     18.73 o
  12   5   5      415.91      494.59     22.38 o
 -12   6   5      477.17      485.46     29.99 o
 -11   6   5       10.19        8.18      8.21 o
 -10   6   5     3200.37     3325.07     52.93 o
  -9   6   5      304.05      302.63     15.44 o
  -8   6   5      619.47      629.20     16.75 o
  -7   6   5     1280.07     1233.85     22.84 o
  -6   6   5     3450.30     3382.70     42.39 o
  -5   6   5      369.43      350.69      9.61 o
  -4   6   5     7007.30     7080.07     50.51 o
  -3   6   5     1538.64     1536.82     16.82 o
  -2   6   5     1261.07     1281.16     13.68 o
  -1   6   5     1698.39     1783.01     17.73 o
   0   6   5    17925.83    18285.49    127.95 o
   1   6   5     1650.84     1699.44     20.57 o
   2   6   5     1398.81     1405.44     17.51 o
   3   6   5     1514.74     1504.40     17.44 o
   4   6   5     7016.70     7121.27     58.08 o
   5   6   5      393.30      384.17     10.36 o
   6   6   5     3666.38     3569.85     44.95 o
   7   6   5     1240.47     1241.79     23.95 o
   8   6   5      616.00      641.07     17.94 o
   9   6   5      283.38      286.82     14.58 o
  10   6   5     3245.82     3291.78     49.48 o
  11   6   5       13.10       -4.60      7.93 o
  12   6   5      466.29      509.99     26.98 o
 -11   7   5      198.82      197.73     16.01 o
 -10   7   5      565.07      553.65     20.51 o
  -9   7   5     2326.72     2354.44     42.00 o
  -8   7   5      348.85      364.07     12.44 o
  -7   7   5     4106.78     4003.09     45.97 o
  -6   7   5       68.37       89.28      7.13 o
  -5   7   5      406.59      421.10      9.95 o
  -4   7   5      477.15      487.41      9.34 o
  -3   7   5     4722.12     4619.49     39.80 o
  -2   7   5      304.01      329.59      6.99 o
  -1   7   5     3842.77     3808.55     32.61 o
   0   7   5     1179.85     1175.94     13.20 o
   1   7   5     3966.58     3944.44     38.42 o
   2   7   5      310.74      340.10      8.25 o
   3   7   5     4762.85     4677.26     43.95 o
   4   7   5      480.31      504.67      9.80 o
   5   7   5      411.01      427.87     11.32 o
   6   7   5       86.08       97.71      8.04 o
   7   7   5     4313.51     4236.52     52.89 o
   8   7   5      343.08      360.17     13.98 o
   9   7   5     2438.48     2454.02     39.41 o
  10   7   5      575.94      577.80     21.87 o
  11   7   5      202.29      177.65     18.32 o
 -11   8   5      198.72      228.87     24.12 o
 -10   8   5     3542.93     3633.03     57.64 o
  -9   8   5     1188.29     1172.56     28.39 o
  -8   8   5      500.59      470.20     14.15 o
  -7   8   5     1945.93     1908.58     28.39 o
  -6   8   5     4217.94     4072.79     45.49 o
  -5   8   5      655.76      638.51     12.33 o
  -4   8   5     4958.15     4897.17     40.34 o
  -3   8   5      380.26      400.48      8.92 o
  -2   8   5      169.63      181.83      5.79 o
  -1   8   5      563.75      587.00      9.43 o
   0   8   5     4693.94     4557.19     44.75 o
   1   8   5      488.91      541.43     11.77 o
   2   8   5      190.14      197.64      7.03 o
   3   8   5      445.34      455.73      9.35 o
   4   8   5     4815.76     4782.08     51.74 o
   5   8   5      580.57      571.32     16.43 o
   6   8   5     4137.43     4107.50     51.32 o
   7   8   5     1967.28     1984.73     38.33 o
   8   8   5      477.21      459.60     25.03 o
   9   8   5     1235.45     1210.09     30.48 o
  10   8   5     3620.25     3712.61     61.66 o
  11   8   5      209.48      200.13     19.63 o
 -11   9   5      382.11      386.32     29.46 o
 -10   9   5      591.32      619.50     22.18 o
  -9   9   5     1577.01     1651.16     53.05 o
  -8   9   5      497.44      501.42     16.37 o
  -7   9   5     4248.27     4276.24     48.76 o
  -6   9   5      576.30      579.29     14.61 o
  -5   9   5      214.33      213.29      8.30 o
  -4   9   5     1457.69     1416.91     18.73 o
  -3   9   5     2784.26     2703.42     27.80 o
  -2   9   5     1268.11     1279.94     16.06 o
  -1   9   5     2065.40     2017.88     25.01 o
   0   9   5       40.29       53.32      4.87 o
   1   9   5     1903.95     1863.40     23.97 o
   2   9   5     1162.54     1153.36     17.32 o
   3   9   5     2956.99     2965.99     32.19 o
   4   9   5     1523.91     1506.22     20.95 o
   5   9   5      218.36      200.40     16.62 o
   6   9   5      669.21      687.61     25.80 o
   7   9   5     4332.38     4249.83     62.60 o
   8   9   5      440.57      444.66     18.27 o
   9   9   5     1546.82     1549.32     35.38 o
  10   9   5      602.79      649.78     23.94 o
  11   9   5      388.87      383.32     31.48 o
 -10  10   5     1330.26     1442.37     33.69 o
  -9  10   5      171.69      163.32     13.47 o
  -8  10   5      120.13      119.52     10.27 o
  -7  10   5     1985.97     1952.12     29.59 o
  -6  10   5     2701.76     2604.56     34.27 o
  -5  10   5      847.69      842.34     14.64 o
  -4  10   5     2629.20     2625.53     30.35 o
  -3  10   5      374.91      393.79     10.28 o
  -2  10   5     2173.27     2027.26     24.38 o
  -1  10   5     1841.40     1833.95     24.67 o
   0  10   5     6162.81     6106.33     58.63 o
   1  10   5     1854.91     1879.46     25.93 o
   2  10   5     2236.00     2108.38     26.61 o
   3  10   5      381.85      392.94     10.63 o
   4  10   5     2643.23     2617.55     34.84 o
   5  10   5      812.33      822.08     77.54 o
   6  10   5     2621.51     2501.37     59.83 o
   7  10   5     1939.12     1894.84     41.57 o
   8  10   5      144.37      129.95     12.23 o
   9  10   5      226.94      236.34     16.07 o
  10  10   5     1360.34     1339.56     52.15 o
 -10  11   5       36.06       24.51      9.34 o
  -9  11   5      199.61      205.22     15.06 o
  -8  11   5     1218.99     1260.51     34.40 o
  -7  11   5     2171.74     2087.85     34.76 o
  -6  11   5      136.81      130.50     10.09 o
  -5  11   5      607.63      570.85     14.98 o
  -4  11   5     2037.38     1989.78     28.39 o
  -3  11   5     2231.15     2226.05     29.35 o
  -2  11   5     4746.18     4811.64     50.01 o
  -1  11   5     2925.36     2933.22     34.22 o
   0  11   5     1348.55     1395.95     22.47 o
   1  11   5     2885.63     2931.83     36.23 o
   2  11   5     4767.03     4788.99     49.03 o
   3  11   5     2124.44     2150.82     27.89 o
   4  11   5     2041.08     2052.42     30.19 o
   5  11   5      651.83      617.09     20.75 o
   6  11   5      120.00      140.24     16.34 o
   7  11   5     2153.51     2117.09     55.67 o
   8  11   5     1163.33     1216.33     34.18 o
   9  11   5      164.88      162.16     16.65 o
  10  11   5       48.96       39.99     15.54 o
  -9  12   5      807.04      862.89     30.18 o
  -8  12   5      153.96      159.92     15.50 o
  -7  12   5      374.47      354.58     15.35 o
  -6  12   5      938.33      949.21     22.25 o
  -5  12   5     3425.46     3412.58     46.96 o
  -4  12   5      892.29      872.98     20.44 o
  -3  12   5       77.47       68.79      6.46 o
  -2  12   5      714.73      696.57     14.88 o
  -1  12   5     5919.35     5909.99     63.49 o
   0  12   5     2735.37     2714.39     39.92 o
   1  12   5     5832.21     5948.34     82.87 o
   2  12   5      652.68      684.06     16.24 o
   3  12   5      109.38      111.79      8.31 o
   4  12   5      863.87      846.19     23.44 o
   5  12   5     3532.19     3491.50     72.94 o
   6  12   5      879.54      869.77     46.71 o
   7  12   5      402.62      395.12     24.13 o
   8  12   5      152.05      170.60     19.61 o
   9  12   5      801.20      885.97     38.19 o
  -9  13   5       87.21      115.48     15.13 o
  -8  13   5     2211.06     2368.55     51.31 o
  -7  13   5      116.57      107.06     11.59 o
  -6  13   5     1076.15     1067.26     27.85 o
  -5  13   5      822.22      818.13     20.78 o
  -4  13   5     2600.59     2554.31     39.17 o
  -3  13   5      664.32      627.34     17.35 o
  -2  13   5     4758.22     4715.50     55.34 o
  -1  13   5     1609.44     1563.61     27.68 o
   0  13   5      471.04      504.94     14.37 o
   1  13   5     1604.77     1579.28     57.69 o
   2  13   5     4992.53     5001.50     63.96 o
   3  13   5      610.17      589.31     21.98 o
   4  13   5     2728.05     2739.45     50.26 o
   5  13   5      758.57      758.28     45.18 o
   6  13   5     1087.09     1066.85     37.96 o
   7  13   5      104.63      107.05     16.58 o
   8  13   5     2283.04     2412.31     64.69 o
   9  13   5       91.44      101.96     26.25 o
  -8  14   5      184.17      185.49     17.10 o
  -7  14   5      213.97      228.35     17.40 o
  -6  14   5      191.05      198.84     12.71 o
  -5  14   5     2896.79     2872.17     49.45 o
  -4  14   5      118.84      126.24     11.63 o
  -3  14   5      394.04      403.93     18.63 o
  -2  14   5      311.41      321.41     12.86 o
  -1  14   5     3928.40     3885.81     52.22 o
   0  14   5      283.27      300.58     13.01 o
   1  14   5     3863.57     3833.70     63.47 o
   2  14   5      289.37      267.11     20.93 o
   3  14   5      400.86      396.56     18.68 o
   4  14   5      100.54      103.67     11.94 o
   5  14   5     3036.17     3030.05     99.52 o
   6  14   5      187.01      235.66     31.14 o
   7  14   5      233.02      253.98     34.80 o
   8  14   5      172.00      225.90     32.97 o
  -7  15   5      258.49      267.80     24.32 o
  -6  15   5      947.03      966.15     31.56 o
  -5  15   5      290.56      318.61     21.01 o
  -4  15   5      550.21      563.98     23.55 o
  -3  15   5      119.35      115.44     13.03 o
  -2  15   5     2979.49     3005.62     55.43 o
  -1  15   5      285.95      250.27     12.37 o
   0  15   5       67.98       57.33      6.97 o
   1  15   5      308.44      318.94     27.11 o
   2  15   5     3068.77     3050.47     69.24 o
   3  15   5      103.10       98.55     12.08 o
   4  15   5      581.74      560.92     22.89 o
   5  15   5      264.62      223.45     31.75 o
   6  15   5      934.86      909.69     53.73 o
   7  15   5      242.69      191.71     31.14 o
  -6  16   5      709.33      713.49     35.72 o
  -5  16   5     1686.24     1692.74     42.92 o
  -4  16   5      445.60      463.76     22.26 o
  -3  16   5      421.53      439.00     20.50 o
  -2  16   5       31.71       31.45     11.82 o
  -1  16   5     1027.40     1002.52     41.21 o
   0  16   5      207.36      213.16     17.80 o
   1  16   5     1043.04     1046.29     36.66 o
   2  16   5       32.18       36.83     11.39 o
   3  16   5      392.22      384.93     24.13 o
   4  16   5      385.88      384.02     24.39 o
   5  16   5     1731.51     1784.57     75.71 o
   6  16   5      699.16      786.97     50.67 o
  -4  17   5      193.16      212.34     18.08 o
  -3  17   5      861.23      916.91     48.23 o
  -2  17   5     1123.21     1062.48     67.77 o
  -1  17   5      189.74      209.67     21.14 o
   0  17   5      703.38      704.81     37.55 o
   1  17   5      172.82      163.94     19.20 o
   2  17   5     1158.89     1174.26     42.01 o
   3  17   5      772.73      786.73     34.75 o
   4  17   5      199.08      238.72     32.36 o
  -2  18   5      309.89      312.50     26.67 o
  -1  18   5      487.85      492.14     29.35 o
   0  18   5     2362.10     2257.12     91.58 o
   1  18   5      526.84      573.29     45.18 o
   2  18   5      334.14      304.04     37.85 o
   0   0   6     9745.00    10312.60    120.11 o
   1   0   6     4993.48     4800.24     42.92 o
   2   0   6     1525.01     1627.87     22.30 o
   3   0   6     5941.40     5916.08     97.50 o
   4   0   6     1075.87      986.64     12.79 o
   5   0   6       14.25       21.43      3.48 o
   6   0   6     1021.18      954.20     14.86 o
   7   0   6     6689.64     6477.77     64.47 o
   8   0   6     1131.60     1018.50     20.18 o
   9   0   6     3858.35     3669.97     56.48 o
  10   0   6     1321.12     1352.89     28.38 o
  11   0   6       59.52       63.41     11.77 o
  12   0   6      139.52      126.13     18.78 o
 -12   1   6     1387.53     1466.36     49.79 o
 -11   1   6      235.32      246.14     18.99 o
 -10   1   6     5463.87     5300.75     84.92 o
  -9   1   6      289.27      296.53     14.65 o
  -8   1   6      229.81      245.28     13.29 o
  -7   1   6     2410.69     2367.90     32.99 o
  -6   1   6     4661.70     4693.88     44.55 o
  -5   1   6      182.70      176.68      6.34 o
  -4   1   6     6682.27     6450.58     51.37 o
  -3   1   6     3316.15     3385.00     32.38 o
  -2   1   6      130.80      109.03      7.05 o
  -1   1   6     2802.93     2977.76     28.84 o
   1   1   6     2734.10     2923.10     26.56 o
   2   1   6      172.30      154.90      6.12 o
   3   1   6     3244.52     3285.37     29.66 o
   4   1   6     6773.24     6525.77     53.43 o
   5   1   6      181.67      173.95      6.47 o
   6   1   6     4770.23     4880.61     49.54 o
   7   1   6     2347.58     2298.08     30.07 o
   8   1   6      223.77      238.97     12.60 o
   9   1   6      272.84      303.81     14.28 o
  10   1   6     5455.51     5331.80     68.08 o
  11   1   6      239.77      241.16     17.22 o
  12   1   6     1401.96     1487.25     73.26 o
 -12   2   6      242.30      239.43     23.56 o
 -11   2   6      374.13      402.53     21.22 o
 -10   2   6     1059.22     1054.31     31.22 o
  -9   2   6     2178.80     2094.73     36.87 o
  -8   2   6      316.73      308.46     13.26 o
  -7   2   6     3396.63     3351.71     35.49 o
  -6   2   6      779.09      756.76     13.19 o
  -5   2   6      706.25      739.18     11.73 o
  -4   2   6     4876.85     4848.38     42.65 o
  -3   2   6     6381.40     6189.31     51.12 o
  -2   2   6     3974.77     4072.79     37.93 o
  -1   2   6     2868.39     2783.21     33.77 o
   0   2   6    15186.00    16025.94    110.73 o
   1   2   6     2956.95     2829.02     23.80 o
   2   2   6     3914.13     3991.47     34.42 o
   3   2   6     6608.20     6343.93     47.65 o
   4   2   6     4706.83     4696.39     48.01 o
   5   2   6      779.85      846.54     13.58 o
   6   2   6      707.77      707.85     14.40 o
   7   2   6     3472.74     3480.84     45.23 o
   8   2   6      367.24      363.61     13.51 o
   9   2   6     2250.61     2182.45     35.96 o
  10   2   6     1068.39     1079.27     25.29 o
  11   2   6      390.68      388.10     16.83 o
  12   2   6      244.12      246.21     21.33 o
 -12   3   6      389.84      446.91     42.74 o
 -11   3   6       39.99       29.72     13.13 o
 -10   3   6     1938.84     1901.31     36.27 o
  -9   3   6      788.50      807.06     21.64 o
  -8   3   6      639.96      588.83     17.98 o
  -7   3   6     1352.50     1331.01     22.57 o
  -6   3   6     2005.91     2048.43     26.69 o
  -5   3   6     4541.83     4585.23     39.96 o
  -4   3   6     5972.98     6024.34     50.03 o
  -3   3   6     2557.85     2629.34     25.39 o
  -2   3   6     1962.33     1936.04     20.82 o
  -1   3   6    11404.28    11535.53    103.45 o
   0   3   6    17334.13    17862.56    123.36 o
   1   3   6    11370.32    11555.53     82.22 o
   2   3   6     1960.07     1942.90     18.22 o
   3   3   6     2657.72     2746.91     22.43 o
   4   3   6     5831.91     5849.03     57.88 o
   5   3   6     4625.75     4661.41     56.70 o
   6   3   6     1993.78     2007.16     34.28 o
   7   3   6     1368.33     1337.73     24.84 o
   8   3   6      661.26      622.33     17.51 o
   9   3   6      805.10      794.06     20.83 o
  10   3   6     1964.00     1940.44     35.25 o
  11   3   6       61.96       64.28      9.33 o
  12   3   6      408.48      441.16     24.93 o
 -11   4   6      420.80      396.68     34.19 o
 -10   4   6      253.41      228.60     17.03 o
  -9   4   6      327.22      342.86     17.31 o
  -8   4   6      982.91      969.93     19.87 o
  -7   4   6      660.43      660.86     15.79 o
  -6   4   6     1143.16     1154.77     19.94 o
  -5   4   6     1787.33     1757.36     29.44 o
  -4   4   6     7593.78     7660.76     67.62 o
  -3   4   6     3269.48     3200.97     29.40 o
  -2   4   6    15735.02    15815.96    111.79 o
  -1   4   6     5343.60     5145.04     42.83 o
   0   4   6     4457.94     4680.51     36.82 o
   1   4   6     5251.30     5077.96     42.77 o
   2   4   6    15812.93    15879.15    111.02 o
   3   4   6     3344.72     3280.83     27.94 o
   4   4   6     7508.85     7548.45     60.35 o
   5   4   6     1806.51     1802.50     27.08 o
   6   4   6     1099.75     1103.19     18.97 o
   7   4   6      749.31      786.25     18.59 o
   8   4   6      997.91      968.35     22.05 o
   9   4   6      334.76      334.18     14.09 o
  10   4   6      289.37      297.71     15.18 o
  11   4   6      422.39      393.63     17.12 o
  12   4   6     1326.17     1373.00     42.35 o
 -12   5   6      295.15      327.24     40.91 o
 -11   5   6     1253.35     1291.47     31.63 o
 -10   5   6       84.44       77.57     10.75 o
  -9   5   6     1819.79     1767.88     39.74 o
  -8   5   6     2258.91     2206.45     37.02 o
  -7   5   6     1147.98     1124.77     23.86 o
  -6   5   6     2928.98     2942.11     36.57 o
  -5   5   6     4936.69     4918.49     48.06 o
  -4   5   6      352.17      323.15      8.28 o
  -3   5   6     1276.78     1304.85     19.25 o
  -2   5   6     6701.92     6638.85     51.89 o
  -1   5   6     7495.17     7452.88     60.33 o
   0   5   6     5424.25     5587.91     46.13 o
   1   5   6     7413.81     7378.03     59.64 o
   2   5   6     7030.44     6938.79     55.36 o
   3   5   6     1300.05     1323.87     14.81 o
   4   5   6      401.35      368.07      8.95 o
   5   5   6     4775.22     4767.57     56.60 o
   6   5   6     2936.32     2862.00     34.76 o
   7   5   6     1104.49     1102.73     22.65 o
   8   5   6     2304.84     2240.73     35.78 o
   9   5   6     1855.03     1818.54     32.99 o
  10   5   6      111.97      121.72     11.01 o
  11   5   6     1244.64     1266.74     36.07 o
  12   5   6      263.26      286.01     23.81 o
 -11   6   6      735.19      720.59     24.17 o
 -10   6   6       73.26       77.77     10.80 o
  -9   6   6      440.57      430.77     15.42 o
  -8   6   6     3459.24     3403.11     44.73 o
  -7   6   6      182.27      181.84     10.50 o
  -6   6   6     4013.40     3872.42     42.85 o
  -5   6   6     3210.88     3064.53     35.70 o
  -4   6   6     2997.68     3103.02     31.52 o
  -3   6   6     1161.28     1197.64     15.32 o
  -2   6   6    13218.77    13261.45     86.25 o
  -1   6   6     1450.93     1410.65     16.05 o
   0   6   6        1.75        5.49      2.03 o
   1   6   6     1635.67     1592.06     16.87 o
   2   6   6    13102.83    13129.78    110.62 o
   3   6   6     1079.12     1125.65     16.45 o
   4   6   6     2853.30     2945.97     32.06 o
   5   6   6     3384.25     3284.09     39.00 o
   6   6   6     3981.82     3873.42     49.12 o
   7   6   6      193.75      202.70     11.29 o
   8   6   6     3380.64     3289.88     46.81 o
   9   6   6      404.21      393.88     15.57 o
  10   6   6       74.53       89.95     10.03 o
  11   6   6      724.67      713.02     24.90 o
 -11   7   6     1637.84     1661.76     42.22 o
 -10   7   6      494.77      496.12     20.16 o
  -9   7   6     1843.50     1773.95     31.44 o
  -8   7   6     2301.58     2217.35     32.14 o
  -7   7   6      318.94      302.49     11.06 o
  -6   7   6     1133.74     1104.18     18.42 o
  -5   7   6     5172.38     5179.18     48.93 o
  -4   7   6      669.93      625.56     11.73 o
  -3   7   6     1926.40     1940.96     21.30 o
  -2   7   6     2271.36     2273.73     21.62 o
  -1   7   6     1881.06     1889.46     19.40 o
   0   7   6      803.98      862.43     12.61 o
   1   7   6     1820.14     1837.53     25.89 o
   2   7   6     2279.46     2262.23     26.26 o
   3   7   6     1948.68     1948.28     23.65 o
   4   7   6      730.80      686.13     12.84 o
   5   7   6     5102.10     5066.70     56.16 o
   6   7   6     1159.33     1139.33     24.40 o
   7   7   6      315.98      331.82     12.92 o
   8   7   6     2406.06     2377.00     39.64 o
   9   7   6     1840.76     1846.15     33.67 o
  10   7   6      500.78      495.50     27.67 o
  11   7   6     1601.18     1570.93     45.30 o
 -11   8   6      612.84      650.64     26.85 o
 -10   8   6      559.34      569.21     22.29 o
  -9   8   6     1535.83     1546.16     29.55 o
  -8   8   6     5154.44     5083.60     56.54 o
  -7   8   6      303.89      307.16     11.89 o
  -6   8   6     2041.93     2072.91     27.00 o
  -5   8   6     2215.38     2220.84     27.00 o
  -4   8   6     1291.30     1306.18     17.69 o
  -3   8   6      483.95      499.25     10.09 o
  -2   8   6     2268.66     2322.84     22.49 o
  -1   8   6     1105.27     1132.91     15.51 o
   0   8   6      123.13      123.28      7.33 o
   1   8   6     1028.24     1035.79     16.50 o
   2   8   6     2349.75     2394.61     27.72 o
   3   8   6      445.96      462.49     10.80 o
   4   8   6     1344.45     1343.39     24.08 o
   5   8   6     2032.50     2002.71     34.15 o
   6   8   6     2035.09     2067.56     35.29 o
   7   8   6      347.27      345.45     13.34 o
   8   8   6     5149.59     5064.59     73.21 o
   9   8   6     1502.58     1489.75     34.93 o
  10   8   6      579.83      581.30     23.00 o
  11   8   6      635.21      664.58     34.04 o
 -10   9   6      520.66      527.07     21.05 o
  -9   9   6     1760.32     1689.52     35.16 o
  -8   9   6     1474.04     1485.81     26.03 o
  -7   9   6      857.31      878.72     18.80 o
  -6   9   6     1266.09     1227.59     20.41 o
  -5   9   6     3420.88     3391.12     34.64 o
  -4   9   6     1722.28     1678.88     20.95 o
  -3   9   6      960.83      978.91     14.68 o
  -2   9   6     2211.64     2272.56     26.11 o
  -1   9   6      291.34      323.15      9.72 o
   0   9   6     1229.59     1265.38     19.11 o
   1   9   6      264.93      267.58      8.90 o
   2   9   6     2153.73     2194.87     29.11 o
   3   9   6      998.39     1016.13     16.63 o
   4   9   6     1738.99     1704.68     25.62 o
   5   9   6     3504.93     3487.02     56.07 o
   6   9   6     1302.46     1310.74     31.84 o
   7   9   6      895.00      900.76     27.14 o
   8   9   6     1448.64     1423.48     32.90 o
   9   9   6     1684.95     1601.80     36.68 o
  10   9   6      531.72      579.86     26.83 o
 -10  10   6      265.31      303.15     22.91 o
  -9  10   6      634.08      630.27     21.98 o
  -8  10   6     2507.79     2440.48     35.63 o
  -7  10   6      225.66      208.87     11.24 o
  -6  10   6     1430.69     1413.14     22.32 o
  -5  10   6      605.75      609.60     15.18 o
  -4  10   6      474.35      496.95     12.20 o
  -3  10   6     3960.65     3827.66     42.99 o
  -2  10   6     2300.49     2316.88     27.53 o
  -1  10   6     3116.94     3064.72     35.54 o
   0  10   6     3205.71     3232.92     36.46 o
   1  10   6     3140.73     3076.22     34.93 o
   2  10   6     2484.30     2522.96     31.85 o
   3  10   6     3954.97     3870.80     45.64 o
   4  10   6      545.07      546.73     17.62 o
   5  10   6      551.62      562.38     31.39 o
   6  10   6     1379.51     1416.83     60.75 o
   7  10   6      278.98      267.63     23.98 o
   8  10   6     2532.31     2612.03     52.28 o
   9  10   6      699.17      682.76     31.76 o
  10  10   6      292.31      290.60     21.98 o
  -9  11   6       73.65       62.79     11.82 o
  -8  11   6      174.95      180.01     13.81 o
  -7  11   6      127.09      136.64     10.84 o
  -6  11   6     2387.86     2292.84     36.22 o
  -5  11   6      598.86      612.79     17.59 o
  -4  11   6     1774.45     1833.17     27.25 o
  -3  11   6     1317.02     1290.05     22.21 o
  -2  11   6     4769.09     4595.02     49.21 o
  -1  11   6     3111.77     3041.77     35.97 o
   0  11   6     5964.89     6065.75     59.98 o
   1  11   6     3159.92     3148.62     38.65 o
   2  11   6     4774.67     4643.60     58.66 o
   3  11   6     1301.09     1272.47     22.46 o
   4  11   6     1768.85     1834.92     32.39 o
   5  11   6      680.47      705.39     22.59 o
   6  11   6     2414.78     2318.39     57.60 o
   7  11   6      140.17      157.00     21.67 o
   8  11   6      143.20      144.98     14.53 o
   9  11   6       93.01       97.93     17.45 o
  -9  12   6      496.87      482.27     23.55 o
  -8  12   6       94.29       96.10     11.46 o
  -7  12   6     1512.37     1451.51     29.15 o
  -6  12   6     1094.72     1038.58     26.98 o
  -5  12   6      194.63      217.26     12.36 o
  -4  12   6      666.06      666.50     18.21 o
  -3  12   6     3434.84     3357.58     40.44 o
  -2  12   6     1062.42     1014.48     18.81 o
  -1  12   6     2335.46     2326.12     30.37 o
   0  12   6     2927.35     2904.54     42.51 o
   1  12   6     2310.39     2304.25     51.90 o
   2  12   6     1081.52     1063.20     20.61 o
   3  12   6     3395.78     3378.52     42.91 o
   4  12   6      661.50      676.65     19.11 o
   5  12   6      177.38      200.97     18.55 o
   6  12   6     1189.23     1242.14     40.14 o
   7  12   6     1540.94     1447.27     45.98 o
   8  12   6       89.73       82.61     15.38 o
   9  12   6      503.37      476.82     42.74 o
  -8  13   6       33.99       64.43     15.09 o
  -7  13   6      857.35      818.71     25.24 o
  -6  13   6     2314.67     2253.21     42.60 o
  -5  13   6       80.61       87.95      9.26 o
  -4  13   6     3130.28     3123.92     44.74 o
  -3  13   6     1861.38     1812.53     27.77 o
  -2  13   6      957.51      948.31     18.49 o
  -1  13   6      505.04      489.29     13.89 o
   0  13   6     8108.13     7900.61     91.70 o
   1  13   6      501.96      532.84     24.60 o
   2  13   6      941.86      905.10     35.62 o
   3  13   6     2076.90     2080.40     50.94 o
   4  13   6     3080.47     3115.82     69.28 o
   5  13   6       95.55      124.23     15.96 o
   6  13   6     2258.53     2258.95     84.86 o
   7  13   6      926.54      949.37     53.12 o
   8  13   6       35.28       21.99     12.30 o
  -7  14   6     2082.48     2111.10     49.37 o
  -6  14   6     1339.30     1309.95     37.33 o
  -5  14   6       66.33       45.67      8.21 o
  -4  14   6     1064.80     1029.93     27.29 o
  -3  14   6     2173.67     2126.80     39.77 o
  -2  14   6      113.26      126.05     10.66 o
  -1  14   6     1349.41     1357.52     26.33 o
   0  14   6     1465.24     1447.66     31.43 o
   1  14   6     1284.59     1212.20     38.79 o
   2  14   6      135.48      157.45     14.52 o
   3  14   6     2074.25     2048.80     53.96 o
   4  14   6     1125.87     1109.94     37.76 o
   5  14   6       60.70       60.44     18.93 o
   6  14   6     1403.25     1366.36     64.72 o
   7  14   6     2060.61     1997.65     83.64 o
  -7  15   6      842.75      858.76     58.61 o
  -6  15   6     1923.18     1928.17     40.97 o
  -5  15   6      219.24      225.14     16.13 o
  -4  15   6     1890.71     1870.74     43.61 o
  -3  15   6      411.44      416.64     20.18 o
  -2  15   6      281.99      255.64     12.58 o
  -1  15   6      269.47      277.71     14.40 o
   0  15   6     1813.13     1724.24     35.38 o
   1  15   6      278.36      250.48     17.08 o
   2  15   6      253.91      225.69     20.48 o
   3  15   6      457.13      449.04     24.82 o
   4  15   6     1830.75     1878.68     53.31 o
   5  15   6      224.06      172.78     28.08 o
   6  15   6     1870.75     1931.10     81.20 o
   7  15   6      864.11      953.03     58.00 o
  -5  16   6      241.26      277.31     20.64 o
  -4  16   6      655.49      619.81     25.16 o
  -3  16   6      355.44      343.31     20.56 o
  -2  16   6      721.94      714.14     32.92 o
  -1  16   6      317.74      297.48     22.05 o
   0  16   6      178.89      180.85     12.92 o
   1  16   6      307.93      276.59     12.69 o
   2  16   6      750.96      722.76    119.36 o
   3  16   6      335.11      347.38     24.80 o
   4  16   6      609.47      603.89     46.71 o
   5  16   6      222.70      236.27     32.97 o
  -4  17   6     1039.49     1024.62     42.27 o
  -3  17   6      282.62      289.13     51.89 o
  -2  17   6      356.08      309.17     26.12 o
  -1  17   6     1539.72     1504.30     48.88 o
   0  17   6      732.01      712.65     19.65 o
   1  17   6     1550.31     1528.59     32.24 o
   2  17   6      308.04      291.85     24.56 o
   3  17   6      255.08      254.93     23.93 o
   4  17   6     1071.45     1064.76     58.61 o
  -1  18   6      769.56      735.69     51.28 o
   0  18   6      458.23      514.06     43.35 o
   1  18   6      766.42      724.70     50.67 o
   1   0   7      210.34      294.22      6.81 o
   2   0   7    16062.09    16190.20    130.07 o
   3   0   7        7.48       13.57      3.13 o
   4   0   7     1136.88     1102.90     13.92 o
   5   0   7       16.16       20.82      3.78 o
   6   0   7     3991.72     3859.17     38.16 o
   7   0   7       30.13       28.79      5.34 o
   8   0   7     7392.36     7135.99     83.87 o
   9   0   7       21.90        7.04      6.20 o
  10   0   7       11.15       13.42      8.66 o
  11   0   7      117.51      138.25     15.23 o
  12   0   7     2533.62     2825.52    106.84 o
 -12   1   7        7.20        5.68     12.21 o
 -11   1   7     3995.85     4090.20     73.36 o
 -10   1   7      157.22      134.53     13.78 o
  -9   1   7     3053.41     3002.17     55.76 o
  -8   1   7      455.51      428.55     14.43 o
  -7   1   7      711.05      703.91     16.83 o
  -6   1   7      204.67      190.66      7.73 o
  -5   1   7     9156.42     9226.45     74.90 o
  -4   1   7      215.26      205.50      6.59 o
  -3   1   7     1126.85     1128.02     16.91 o
  -2   1   7      654.85      668.99     13.65 o
  -1   1   7     3480.52     3381.05     34.93 o
   0   1   7     2364.75     2392.47     23.32 o
   1   1   7     3242.32     3142.07     27.44 o
   2   1   7      627.98      630.92     11.38 o
   3   1   7     1150.20     1176.79     14.33 o
   4   1   7      229.17      224.73      6.18 o
   5   1   7     9025.57     9251.70     80.48 o
   6   1   7      198.16      185.40      8.88 o
   7   1   7      693.21      721.42     15.52 o
   8   1   7      485.96      467.64     15.37 o
   9   1   7     2992.09     3001.99     44.59 o
  10   1   7      144.66      129.09     11.20 o
  11   1   7     3938.78     4045.33     73.53 o
  12   1   7       10.15       12.82     20.15 o
 -12   2   7     1289.97     1296.76     69.60 o
 -11   2   7      115.21      122.96     14.59 o
 -10   2   7       87.74       89.43     12.36 o
  -9   2   7      404.71      381.50     15.63 o
  -8   2   7     6548.37     6401.76     79.33 o
  -7   2   7      148.49      135.33      8.13 o
  -6   2   7     3101.19     2946.18     31.58 o
  -5   2   7     1476.48     1499.24     18.82 o
  -4   2   7     2528.29     2564.62     25.84 o
  -3   2   7     4236.97     4261.95     43.74 o
  -2   2   7     6835.17     6781.06     67.22 o
  -1   2   7      412.70      379.37     10.69 o
   0   2   7     1123.02     1223.21     14.33 o
   1   2   7      385.01      333.31      7.20 o
   2   2   7     7022.09     7033.16     52.47 o
   3   2   7     4206.47     4168.97     39.41 o
   4   2   7     2504.39     2510.37     25.11 o
   5   2   7     1517.38     1544.25     20.10 o
   6   2   7     3136.64     2997.39     35.20 o
   7   2   7      131.36      109.35      8.94 o
   8   2   7     6624.84     6545.78     75.78 o
   9   2   7      401.25      377.66     15.19 o
  10   2   7       90.49       88.39      9.87 o
  11   2   7      116.05      117.85     11.41 o
  12   2   7     1309.87     1371.70     55.74 o
 -12   3   7       77.95       59.83     23.20 o
 -11   3   7      712.67      744.49     35.60 o
 -10   3   7      234.04      234.31     14.65 o
  -9   3   7      771.44      774.62     21.32 o
  -8   3   7      116.82      105.05      9.54 o
  -7   3   7      596.08      568.68     14.59 o
  -6   3   7     3041.00     3012.82     34.55 o
  -5   3   7     8200.81     8194.48     73.19 o
  -4   3   7     1945.13     1872.25     20.91 o
  -3   3   7     2668.51     2832.68     25.66 o
  -2   3   7     4417.22     4471.68     45.79 o
  -1   3   7     7040.26     7019.58     66.37 o
   0   3   7    13316.94    13043.38     92.50 o
   1   3   7     6919.53     6930.33     56.59 o
   2   3   7     4409.74     4424.49     35.84 o
   3   3   7     2669.35     2844.62     24.68 o
   4   3   7     1953.10     1906.30     22.09 o
   5   3   7     8023.34     7998.15     79.97 o
   6   3   7     3055.26     2976.80     42.08 o
   7   3   7      528.69      497.52     15.35 o
   8   3   7      133.12      128.15      9.77 o
   9   3   7      735.30      709.64     19.99 o
  10   3   7      224.46      232.30     14.01 o
  11   3   7      666.95      671.99     21.49 o
  12   3   7       61.99       47.42     13.36 o
 -11   4   7      610.87      642.54     33.23 o
 -10   4   7      184.07      159.84     15.13 o
  -9   4   7     1107.04     1070.05     36.93 o
  -8   4   7     1016.98      980.85     20.47 o
  -7   4   7     1907.37     1971.79     28.99 o
  -6   4   7      161.42      175.29      8.64 o
  -5   4   7      351.11      353.30      9.99 o
  -4   4   7     2899.05     2798.40     31.18 o
  -3   4   7    11526.61    11578.72     91.05 o
  -2   4   7     7313.97     7247.92     58.83 o
  -1   4   7     1232.19     1160.05     14.77 o
   0   4   7        1.59        7.57      2.60 o
   1   4   7     1321.71     1248.37     15.96 o
   2   4   7     7465.28     7381.04     52.35 o
   3   4   7    11498.19    11534.14     78.42 o
   4   4   7     2912.86     2864.97     27.64 o
   5   4   7      372.87      374.90     11.71 o
   6   4   7      201.66      208.21      9.54 o
   7   4   7     1819.26     1861.98     31.30 o
   8   4   7     1061.80     1038.11     23.16 o
   9   4   7     1098.18     1051.76     24.47 o
  10   4   7      185.58      186.81     12.98 o
  11   4   7      602.92      592.63     20.65 o
 -11   5   7       18.86        7.35     13.23 o
 -10   5   7     2592.66     2560.35     62.50 o
  -9   5   7        0.14       -2.30      7.51 o
  -8   5   7      225.02      245.40     13.14 o
  -7   5   7     1224.49     1164.15     24.50 o
  -6   5   7     6546.93     6540.63     63.04 o
  -5   5   7     1642.41     1624.08     22.52 o
  -4   5   7     4315.36     4315.23     40.34 o
  -3   5   7      885.06      927.69     12.89 o
  -2   5   7     1322.46     1345.54     16.65 o
  -1   5   7      816.36      688.56     10.35 o
   0   5   7     7379.12     7165.45     58.03 o
   1   5   7      850.60      727.88     11.12 o
   2   5   7     1351.58     1375.66     18.95 o
   3   5   7      850.33      888.24     12.87 o
   4   5   7     4275.61     4342.24     47.64 o
   5   5   7     1655.71     1694.78     28.67 o
   6   5   7     6510.32     6525.11     69.47 o
   7   5   7     1160.99     1057.13     22.82 o
   8   5   7      260.34      262.73     13.35 o
   9   5   7        2.96       -3.11      5.45 o
  10   5   7     2661.97     2655.09     43.53 o
  11   5   7       27.94       11.18      8.63 o
 -11   6   7      640.48      626.43     26.22 o
 -10   6   7       95.28       94.15     11.59 o
  -9   6   7     1311.22     1319.08     30.40 o
  -8   6   7        3.25       -0.65      5.76 o
  -7   6   7     3478.38     3521.00     45.31 o
  -6   6   7     1227.40     1197.02     20.47 o
  -5   6   7      125.48      129.96      7.97 o
  -4   6   7     1932.15     1933.66     25.13 o
  -3   6   7    10820.34    10654.36     80.34 o
  -2   6   7      356.84      343.18      7.26 o
  -1   6   7     2926.04     2918.14     29.04 o
   0   6   7      310.40      298.33      8.67 o
   1   6   7     2852.14     2856.07     31.37 o
   2   6   7      311.17      308.40      9.64 o
   3   6   7    10920.36    10820.54     92.62 o
   4   6   7     1880.29     1836.67     23.52 o
   5   6   7      118.53      125.14      9.33 o
   6   6   7     1175.49     1149.96     24.93 o
   7   6   7     3507.77     3510.03     47.79 o
   8   6   7        4.90        7.76      5.81 o
   9   6   7     1317.32     1353.95     28.55 o
  10   6   7       91.28      107.76     10.95 o
  11   6   7      622.25      613.18     23.85 o
 -11   7   7       19.40       21.23     11.21 o
 -10   7   7     3961.59     3933.03     61.15 o
  -9   7   7      545.13      528.29     15.84 o
  -8   7   7      236.30      236.83     12.93 o
  -7   7   7      230.93      202.23     11.44 o
  -6   7   7     3293.20     3301.19     39.16 o
  -5   7   7     1041.05     1074.38     17.71 o
  -4   7   7     6132.92     6099.89     51.96 o
  -3   7   7      667.31      678.98     11.86 o
  -2   7   7      147.57      149.45      6.24 o
  -1   7   7      182.19      156.37      6.80 o
   0   7   7     8208.18     8251.40     81.58 o
   1   7   7      166.63      143.07      7.28 o
   2   7   7      143.54      138.30      6.96 o
   3   7   7      640.19      680.48     17.07 o
   4   7   7     6127.81     6082.58     57.56 o
   5   7   7     1026.91     1013.42     22.09 o
   6   7   7     3207.31     3284.80     48.37 o
   7   7   7      211.43      181.91     12.31 o
   8   7   7      258.44      263.08     14.00 o
   9   7   7      518.77      507.23     17.62 o
  10   7   7     3984.65     4016.48     65.71 o
  11   7   7       16.65       11.48     11.27 o
 -10   8   7       38.86       48.46     10.17 o
  -9   8   7     3103.63     3068.60     45.15 o
  -8   8   7     1017.83      969.47     20.79 o
  -7   8   7     3124.08     3158.73     40.26 o
  -6   8   7      304.73      301.12     12.54 o
  -5   8   7       61.45       65.48      6.07 o
  -4   8   7      507.09      503.68     11.12 o
  -3   8   7     2696.43     2772.73     28.31 o
  -2   8   7      478.46      541.22     11.27 o
  -1   8   7      897.28      924.78     16.47 o
   0   8   7      816.65      829.70     15.17 o
   1   8   7      941.42      984.53     16.32 o
   2   8   7      519.01      565.55     12.18 o
   3   8   7     2726.34     2764.65     31.59 o
   4   8   7      494.10      490.88     11.62 o
   5   8   7       63.78       65.63      7.57 o
   6   8   7      307.38      293.75     13.78 o
   7   8   7     3231.67     3284.12     49.73 o
   8   8   7     1025.32     1045.54     26.13 o
   9   8   7     3114.65     3098.23     65.14 o
  10   8   7       33.92       45.91     10.32 o
 -10   9   7     3702.09     3765.73     60.31 o
  -9   9   7       40.82       44.05      8.43 o
  -8   9   7      502.82      479.56     15.16 o
  -7   9   7      169.07      183.97     10.54 o
  -6   9   7     3396.79     3397.51     38.39 o
  -5   9   7     1187.54     1179.19     19.29 o
  -4   9   7     2817.05     2821.42     29.75 o
  -3   9   7      384.43      392.25     11.78 o
  -2   9   7      392.91      417.11     10.43 o
  -1   9   7     2593.58     2676.53     32.40 o
   0   9   7     3140.24     3240.49     36.57 o
   1   9   7     2656.15     2721.27     32.03 o
   2   9   7      351.43      367.02     10.53 o
   3   9   7      362.71      358.03     10.39 o
   4   9   7     2798.68     2746.01     36.21 o
   5   9   7     1128.46     1167.74     36.70 o
   6   9   7     3282.84     3327.98     50.00 o
   7   9   7      181.43      161.27     14.29 o
   8   9   7      502.20      507.49     28.96 o
   9   9   7       37.26       46.88     11.45 o
  10   9   7     3658.38     3733.13    107.76 o
 -10  10   7       36.98       19.63     11.06 o
  -9  10   7      384.16      419.87     16.61 o
  -8  10   7      666.16      663.08     17.85 o
  -7  10   7     2776.70     2762.65     37.79 o
  -6  10   7      397.83      365.17     13.09 o
  -5  10   7        4.20        2.34      4.74 o
  -4  10   7     1384.94     1423.02     23.26 o
  -3  10   7     3139.08     3129.48     37.76 o
  -2  10   7     7484.17     7341.88     65.86 o
  -1  10   7     1439.58     1453.97     22.80 o
   0  10   7     2033.99     2005.39     27.00 o
   1  10   7     1605.83     1650.94     23.25 o
   2  10   7     7617.84     7485.43     75.48 o
   3  10   7     3104.28     3077.89     70.35 o
   4  10   7     1303.00     1360.93     23.69 o
   5  10   7        3.47       -6.22      6.22 o
   6  10   7      403.54      379.77     22.87 o
   7  10   7     2774.47     2861.47     61.14 o
   8  10   7      651.23      643.46     25.01 o
   9  10   7      362.30      394.85     23.35 o
  10  10   7       33.79       39.53     25.95 o
  -9  11   7      238.09      239.92     16.35 o
  -8  11   7      330.07      343.47     15.88 o
  -7  11   7      709.60      694.30     19.83 o
  -6  11   7     1209.53     1220.85     29.57 o
  -5  11   7     3786.97     3792.41     50.47 o
  -4  11   7     2473.46     2464.78     34.63 o
  -3  11   7        9.44       12.55      4.80 o
  -2  11   7        3.90        7.70      4.43 o
  -1  11   7     4286.64     4304.32     47.22 o
   0  11   7     2367.25     2321.40     30.30 o
   1  11   7     4288.29     4335.80     50.12 o
   2  11   7        3.74        2.94      4.75 o
   3  11   7       10.86        7.34      4.70 o
   4  11   7     2513.49     2441.78     39.58 o
   5  11   7     3656.91     3692.36     63.05 o
   6  11   7     1236.60     1221.22     32.27 o
   7  11   7      700.95      734.51     32.16 o
   8  11   7      320.34      307.49     25.23 o
   9  11   7      253.69      257.35     24.25 o
  -9  12   7       91.50       85.13     13.81 o
  -8  12   7     2074.38     2006.89     41.05 o
  -7  12   7      197.92      177.14     14.08 o
  -6  12   7      372.61      353.58     15.06 o
  -5  12   7      120.76      130.81     10.51 o
  -4  12   7     3747.78     3667.75     44.74 o
  -3  12   7      799.15      779.14     17.38 o
  -2  12   7     5865.39     5736.25     60.32 o
  -1  12   7     1054.32     1015.39     19.15 o
   0  12   7      289.93      282.39     11.70 o
   1  12   7     1112.32     1123.54     31.76 o
   2  12   7     5968.08     5953.84     72.69 o
   3  12   7      786.43      790.91     18.32 o
   4  12   7     3718.31     3785.98     53.94 o
   5  12   7      104.78      107.60     12.08 o
   6  12   7      372.83      342.48     22.66 o
   7  12   7      188.37      188.80     19.64 o
   8  12   7     2063.88     2030.98     79.06 o
   9  12   7       75.34       60.44     23.81 o
  -8  13   7      425.14      429.34     22.66 o
  -7  13   7      522.18      541.64     21.68 o
  -6  13   7      551.20      530.86     20.23 o
  -5  13   7     5007.83     4891.72     62.59 o
  -4  13   7       30.80       24.83      5.75 o
  -3  13   7      513.14      526.04     14.60 o
  -2  13   7      267.08      284.81     11.43 o
  -1  13   7     3310.31     3326.45     40.29 o
   0  13   7       79.01       88.58      9.41 o
   1  13   7     3294.84     3311.77     56.49 o
   2  13   7      267.62      294.95     14.01 o
   3  13   7      513.53      545.69     26.09 o
   4  13   7       26.39       27.39      8.40 o
   5  13   7     4965.86     4888.72     97.11 o
   6  13   7      546.77      524.39     27.63 o
   7  13   7      482.07      507.91     31.44 o
   8  13   7      408.58      430.84     31.75 o
  -7  14   7       91.25       93.14     11.96 o
  -6  14   7     1092.71     1055.03     29.34 o
  -5  14   7      509.77      556.28     18.56 o
  -4  14   7     1065.29     1054.07     24.89 o
  -3  14   7        4.43        9.43      5.32 o
  -2  14   7     3185.31     3114.32     39.70 o
  -1  14   7       51.49       50.93      7.29 o
   0  14   7      455.67      456.14     24.13 o
   1  14   7       59.01       46.09     12.09 o
   2  14   7     3145.95     3130.16     76.12 o
   3  14   7        5.01        4.59     15.87 o
   4  14   7     1088.49     1101.98     38.62 o
   5  14   7      482.61      531.16     40.91 o
   6  14   7     1113.90     1221.06     61.66 o
   7  14   7       90.03      103.79     25.64 o
  -6  15   7      174.27      188.31     17.80 o
  -5  15   7     2226.24     2172.46     43.54 o
  -4  15   7      309.24      314.09     18.09 o
  -3  15   7      573.10      553.16     23.03 o
  -2  15   7       35.60       43.17      7.38 o
  -1  15   7     1023.17      973.70     26.85 o
   0  15   7        8.06        5.88     12.28 o
   1  15   7     1002.80     1073.18     37.33 o
   2  15   7       39.41       26.94     10.25 o
   3  15   7      563.78      556.93     27.84 o
   4  15   7      315.05      335.30     25.68 o
   5  15   7     2233.59     2215.61     86.69 o
   6  15   7      175.96      206.97     31.75 o
  -5  16   7      178.61      184.65     17.22 o
  -4  16   7      288.01      245.40     19.03 o
  -3  16   7     1015.74      968.48     36.22 o
  -2  16   7     1623.70     1621.42     31.67 o
  -1  16   7      439.00      451.91     17.97 o
   0  16   7      176.79      184.84     12.64 o
   1  16   7      476.84      459.59     16.25 o
   2  16   7     1524.86     1558.29     48.76 o
   3  16   7     1034.13     1042.16     39.50 o
   4  16   7      258.17      223.50     22.00 o
   5  16   7      164.99      186.21     29.92 o
  -3  17   7      236.75      233.77     18.99 o
  -2  17   7      226.32      213.48     22.45 o
  -1  17   7      322.14      325.16     15.77 o
   0  17   7     1903.15     1897.02     39.10 o
   1  17   7      291.20      292.95     15.34 o
   2  17   7      214.86      183.50     21.10 o
   3  17   7      242.44      274.01     28.08 o
   0   0   8     2837.98     2684.43     40.38 o
   1   0   8      308.84      256.96      7.12 o
   2   0   8     1820.25     1867.89     21.95 o
   3   0   8     1462.10     1451.12     18.68 o
   4   0   8     2150.32     2122.16     24.80 o
   5   0   8     2131.36     2234.54     24.86 o
   6   0   8     1800.51     1794.05     26.83 o
   7   0   8     6525.95     6446.21     65.23 o
   8   0   8       24.09       21.88      6.44 o
   9   0   8     2020.79     1813.06     37.74 o
  10   0   8     2440.69     2455.40     51.67 o
  11   0   8      452.31      460.05     23.12 o
  12   0   8      751.18      806.51     56.78 o
 -11   1   8      342.34      336.49     21.28 o
 -10   1   8     2080.05     2033.39     57.63 o
  -9   1   8      696.08      724.50     25.44 o
  -8   1   8       65.05       82.64      8.42 o
  -7   1   8     2344.40     2321.79     34.83 o
  -6   1   8     2015.69     2032.61     25.45 o
  -5   1   8       44.08       47.03      4.73 o
  -4   1   8     4893.03     4815.74     43.13 o
  -3   1   8     4810.07     4787.31     45.63 o
  -2   1   8      404.37      415.65     10.14 o
  -1   1   8     5276.09     5246.70     42.49 o
   0   1   8      248.88      180.71      6.02 o
   1   1   8     5457.41     5483.58     40.37 o
   2   1   8      363.60      380.09      9.75 o
   3   1   8     4957.30     4939.64     45.99 o
   4   1   8     4843.88     4846.59     46.23 o
   5   1   8       33.65       35.15      4.39 o
   6   1   8     1885.44     1860.21     28.13 o
   7   1   8     2327.77     2330.79     31.13 o
   8   1   8       57.90       79.21      8.46 o
   9   1   8      728.39      734.17     20.34 o
  10   1   8     2054.79     2006.34     45.94 o
  11   1   8      329.70      324.96     21.99 o
 -11   2   8      248.25      289.37     20.37 o
 -10   2   8     1642.36     1603.53     39.85 o
  -9   2   8     2152.30     2075.05     39.92 o
  -8   2   8      319.71      320.22     14.00 o
  -7   2   8     2993.72     3052.34     51.43 o
  -6   2   8     1771.21     1808.77     24.87 o
  -5   2   8      771.17      744.73     14.83 o
  -4   2   8     6565.15     6583.73     56.07 o
  -3   2   8     1533.77     1475.17     18.94 o
  -2   2   8     4068.22     4171.15     41.15 o
  -1   2   8     1566.92     1560.22     17.68 o
   0   2   8     9312.26     9271.64     73.32 o
   1   2   8     1452.09     1429.66     16.04 o
   2   2   8     4147.93     4261.92     34.67 o
   3   2   8     1522.09     1479.26     17.53 o
   4   2   8     6643.40     6666.59     55.72 o
   5   2   8      872.42      820.49     16.37 o
   6   2   8     1883.17     1871.83     27.57 o
   7   2   8     3082.15     3101.11     43.17 o
   8   2   8      267.09      259.21     15.84 o
   9   2   8     2140.96     2053.24     35.86 o
  10   2   8     1577.95     1524.60     31.37 o
  11   2   8      252.31      276.53     18.36 o
 -11   3   8      167.14      137.37     28.69 o
 -10   3   8      908.77      926.31     37.77 o
  -9   3   8      860.96      869.35     23.20 o
  -8   3   8      980.38      977.87     23.10 o
  -7   3   8     2593.71     2673.57     35.85 o
  -6   3   8      502.30      510.43     12.76 o
  -5   3   8      746.01      760.74     15.11 o
  -4   3   8     2779.36     2742.19     31.08 o
  -3   3   8     4253.62     4301.06     52.89 o
  -2   3   8     2200.03     2139.59     31.60 o
  -1   3   8    11638.45    11689.69     92.19 o
   0   3   8     3905.06     3889.34     30.73 o
   1   3   8    11897.91    12135.75     91.70 o
   2   3   8     2216.88     2189.40     20.05 o
   3   3   8     4581.83     4614.08     37.62 o
   4   3   8     2774.32     2739.22     25.79 o
   5   3   8      669.19      667.08     16.47 o
   6   3   8      531.69      518.39     16.45 o
   7   3   8     2557.69     2569.17     41.63 o
   8   3   8      881.84      864.18     21.61 o
   9   3   8      881.44      892.48     22.64 o
  10   3   8      855.85      868.32     23.52 o
  11   3   8      123.06      135.84     12.25 o
 -11   4   8      392.26      420.65     40.91 o
 -10   4   8      590.04      568.98     23.96 o
  -9   4   8     1269.34     1254.17     33.24 o
  -8   4   8      854.13      849.70     25.74 o
  -7   4   8      121.80      140.73      9.15 o
  -6   4   8      652.54      652.10     14.61 o
  -5   4   8     1846.24     1850.54     24.41 o
  -4   4   8     6249.17     6280.45     58.33 o
  -3   4   8     3463.81     3463.13     44.12 o
  -2   4   8     2695.36     2713.21     29.84 o
  -1   4   8     5061.13     5009.54     46.80 o
   0   4   8     4896.87     4971.89     42.37 o
   1   4   8     5110.97     5070.50     47.68 o
   2   4   8     2697.87     2762.94     25.39 o
   3   4   8     3393.28     3434.47     28.31 o
   4   4   8     6108.45     6092.36     53.22 o
   5   4   8     1747.58     1722.63     32.43 o
   6   4   8      732.43      750.73     16.96 o
   7   4   8      113.87      129.05      9.13 o
   8   4   8      762.32      739.28     20.00 o
   9   4   8     1268.98     1215.97     26.83 o
  10   4   8      580.19      575.31     21.20 o
  11   4   8      411.32      402.89     20.62 o
 -11   5   8      577.88      626.65     26.51 o
 -10   5   8       30.84       27.68     15.20 o
  -9   5   8      603.25      583.00     23.47 o
  -8   5   8     1661.95     1636.75     31.85 o
  -7   5   8     1094.14     1161.47     30.49 o
  -6   5   8     2334.06     2286.83     33.18 o
  -5   5   8     1262.63     1245.35     19.57 o
  -4   5   8     2141.58     2154.34     26.25 o
  -3   5   8     1413.06     1437.57     18.63 o
  -2   5   8     9105.22     9128.44     73.42 o
  -1   5   8     5325.31     5369.97     43.20 o
   0   5   8      949.86      901.06     13.30 o
   1   5   8     5338.13     5364.66     50.14 o
   2   5   8     8918.00     8908.84     72.84 o
   3   5   8     1471.76     1474.23     18.14 o
   4   5   8     1988.36     1986.30     28.42 o
   5   5   8     1280.38     1255.98     30.28 o
   6   5   8     2384.17     2373.05     33.83 o
   7   5   8     1139.10     1171.03     26.24 o
   8   5   8     1693.08     1655.25     33.17 o
   9   5   8      618.57      611.84     19.14 o
  10   5   8       38.35       48.85      8.63 o
  11   5   8      563.52      601.67     24.01 o
 -11   6   8     1020.18     1089.66     34.61 o
 -10   6   8      214.04      229.54     16.08 o
  -9   6   8      989.89      964.14     26.35 o
  -8   6   8     1213.27     1158.16     24.12 o
  -7   6   8      694.22      677.16     17.68 o
  -6   6   8     1310.58     1300.89     21.96 o
  -5   6   8     4529.84     4462.48     46.78 o
  -4   6   8      466.47      480.24     12.39 o
  -3   6   8     2686.87     2728.90     31.19 o
  -2   6   8     2764.35     2764.60     27.00 o
  -1   6   8     2218.33     2224.47     25.01 o
   0   6   8      464.90      542.27     12.02 o
   1   6   8     2252.62     2258.32     27.10 o
   2   6   8     2846.51     2807.05     31.43 o
   3   6   8     2576.87     2584.25     30.11 o
   4   6   8      506.41      519.45     13.50 o
   5   6   8     4151.96     4175.69     56.34 o
   6   6   8     1271.41     1288.14     23.27 o
   7   6   8      659.58      652.28     19.81 o
   8   6   8     1172.68     1172.31     27.78 o
   9   6   8     1063.51     1032.37     26.93 o
  10   6   8      214.87      236.69     14.84 o
  11   6   8     1038.78     1100.36     31.89 o
 -11   7   8      887.84      881.13     37.92 o
 -10   7   8      192.16      189.13     15.10 o
  -9   7   8     1522.51     1538.65     29.71 o
  -8   7   8     1569.68     1554.90     28.97 o
  -7   7   8      131.44      139.22     10.22 o
  -6   7   8      673.40      680.40     15.86 o
  -5   7   8     4155.55     4157.48     45.40 o
  -4   7   8     1795.76     1823.16     23.64 o
  -3   7   8     1405.70     1464.30     18.81 o
  -2   7   8     3493.36     3430.23     35.20 o
  -1   7   8     1877.99     1863.47     22.54 o
   0   7   8     1396.02     1348.95     20.16 o
   1   7   8     1821.41     1822.35     24.27 o
   2   7   8     3452.76     3438.37     60.93 o
   3   7   8     1442.59     1480.90     21.06 o
   4   7   8     1704.66     1700.30     29.11 o
   5   7   8     4097.27     4114.67     55.33 o
   6   7   8      717.61      717.42     19.99 o
   7   7   8      116.01      116.75     10.70 o
   8   7   8     1638.78     1609.36     33.25 o
   9   7   8     1509.76     1498.10     33.53 o
  10   7   8      194.14      214.53     17.93 o
  11   7   8      859.77      941.43     58.00 o
 -10   8   8       92.87      103.50     12.47 o
  -9   8   8      931.28      926.73     21.55 o
  -8   8   8     2205.61     2167.90     32.70 o
  -7   8   8      860.33      854.93     18.89 o
  -6   8   8     1790.98     1773.94     25.50 o
  -5   8   8     1729.04     1727.01     26.04 o
  -4   8   8      639.45      616.34     13.36 o
  -3   8   8        8.68        4.79      3.82 o
  -2   8   8      822.66      834.13     13.77 o
  -1   8   8     4289.29     4287.42     46.09 o
   0   8   8        6.59       -0.19      3.50 o
   1   8   8     4485.78     4463.75     45.77 o
   2   8   8      849.68      886.13     16.10 o
   3   8   8        5.23        6.36      4.36 o
   4   8   8      720.12      680.72     15.61 o
   5   8   8     1643.12     1629.96     30.53 o
   6   8   8     1801.12     1851.35     34.16 o
   7   8   8      826.66      849.10     23.17 o
   8   8   8     2180.07     2096.02     39.80 o
   9   8   8      965.95      985.65     31.95 o
  10   8   8       86.38       99.61     17.91 o
 -10   9   8      191.10      189.19     17.75 o
  -9   9   8     2028.93     2062.34     36.43 o
  -8   9   8     1698.74     1679.20     38.92 o
  -7   9   8      355.88      368.79     13.33 o
  -6   9   8      456.33      450.55     12.90 o
  -5   9   8     3057.51     3018.50     42.55 o
  -4   9   8     1342.29     1395.78     25.71 o
  -3   9   8      665.68      647.16     15.08 o
  -2   9   8     2256.58     2379.49     28.83 o
  -1   9   8      407.52      462.89     16.17 o
   0   9   8     1235.50     1196.91     19.82 o
   1   9   8      403.14      446.97     11.94 o
   2   9   8     2450.67     2505.38     30.57 o
   3   9   8      736.49      723.28     15.96 o
   4   9   8     1329.33     1327.66     26.55 o
   5   9   8     3048.81     3068.94     72.14 o
   6   9   8      420.88      412.79     22.12 o
   7   9   8      340.48      329.35     18.09 o
   8   9   8     1781.50     1745.72     52.47 o
   9   9   8     2028.65     2114.01     55.46 o
  10   9   8      210.03      218.57     23.74 o
  -9  10   8      701.68      739.28     21.66 o
  -8  10   8      826.77      817.49     22.03 o
  -7  10   8      153.35      176.90     12.15 o
  -6  10   8      719.38      695.00     19.71 o
  -5  10   8     2249.39     2264.94     36.19 o
  -4  10   8      626.99      676.52     18.09 o
  -3  10   8     3329.90     3319.83     40.24 o
  -2  10   8     1520.25     1523.94     21.91 o
  -1  10   8     3149.49     3066.49     37.21 o
   0  10   8      774.53      788.70     16.12 o
   1  10   8     3163.25     3158.02     38.64 o
   2  10   8     1452.99     1481.86     22.81 o
   3  10   8     3322.80     3321.37     42.54 o
   4  10   8      618.03      677.40     18.99 o
   5  10   8     2235.82     2320.41     45.68 o
   6  10   8      787.96      827.64     26.29 o
   7  10   8      164.82      189.75     19.41 o
   8  10   8      779.65      770.90     28.08 o
   9  10   8      667.25      708.60     33.89 o
  -9  11   8      262.61      301.18     18.52 o
  -8  11   8      633.82      630.50     27.05 o
  -7  11   8     1081.53     1110.71     28.71 o
  -6  11   8      846.05      847.04     21.62 o
  -5  11   8      530.45      503.71     16.67 o
  -4  11   8      650.14      619.57     17.94 o
  -3  11   8     2733.56     2691.23     35.77 o
  -2  11   8     3561.43     3583.08     40.81 o
  -1  11   8     1691.72     1649.37     25.46 o
   0  11   8     2013.82     2030.21     28.54 o
   1  11   8     1728.99     1723.74     25.33 o
   2  11   8     3651.29     3607.22     44.44 o
   3  11   8     2818.69     2802.36     38.13 o
   4  11   8      681.40      684.98     19.43 o
   5  11   8      565.02      599.67     22.32 o
   6  11   8      750.47      765.47     26.05 o
   7  11   8     1077.15     1103.31     32.49 o
   8  11   8      671.45      699.28     66.24 o
   9  11   8      272.15      316.86     39.68 o
  -8  12   8      184.67      166.00     14.43 o
  -7  12   8      221.55      219.77     15.61 o
  -6  12   8      739.33      792.53     21.59 o
  -5  12   8     1223.45     1176.77     25.96 o
  -4  12   8     1748.91     1789.76     33.36 o
  -3  12   8     3523.35     3419.42     42.36 o
  -2  12   8     1313.50     1316.97     22.84 o
  -1  12   8     1288.45     1270.13     22.24 o
   0  12   8     1768.07     1707.97     28.91 o
   1  12   8     1291.14     1323.81     24.95 o
   2  12   8     1314.95     1313.52     27.06 o
   3  12   8     3476.75     3419.29     50.76 o
   4  12   8     1753.34     1770.95     33.84 o
   5  12   8     1264.47     1260.88     35.22 o
   6  12   8      666.43      731.76     26.16 o
   7  12   8      224.57      235.91     17.73 o
   8  12   8      201.11      213.64     23.81 o
  -8  13   8      239.93      249.53     24.39 o
  -7  13   8     1263.11     1270.96     32.45 o
  -6  13   8      855.95      871.38     23.42 o
  -5  13   8       77.44       81.77     10.68 o
  -4  13   8     1147.91     1141.74     22.67 o
  -3  13   8     2878.26     2798.06     37.59 o
  -2  13   8      793.89      741.15     17.10 o
  -1  13   8     1079.22     1069.75     20.32 o
   0  13   8     1556.30     1495.73     29.94 o
   1  13   8     1051.11     1010.13     28.31 o
   2  13   8      752.11      715.50     23.49 o
   3  13   8     2749.76     2713.27     51.56 o
   4  13   8     1122.88     1143.88     39.92 o
   5  13   8       84.32       75.14     14.51 o
   6  13   8      744.14      734.94     33.87 o
   7  13   8     1246.14     1350.03     46.19 o
   8  13   8      253.50      227.12     34.19 o
  -7  14   8     1397.98     1399.77     39.77 o
  -6  14   8      785.68      790.27     22.81 o
  -5  14   8        0.09        1.16      6.37 o
  -4  14   8     2048.33     1991.95     31.54 o
  -3  14   8     1981.22     1924.34     30.44 o
  -2  14   8      556.42      556.69     15.42 o
  -1  14   8      546.58      520.57     15.62 o
   0  14   8     2787.68     2750.93     76.53 o
   1  14   8      558.66      545.03     34.80 o
   2  14   8      563.39      598.93     22.67 o
   3  14   8     1979.92     1923.23     92.80 o
   4  14   8     1915.98     1915.05     53.68 o
   5  14   8        0.17      -12.21     12.21 o
   6  14   8      729.82      786.36     50.67 o
   7  14   8     1371.59     1451.84     70.21 o
  -6  15   8      700.66      688.15     28.30 o
  -5  15   8      185.40      210.64     18.08 o
  -4  15   8     1288.50     1277.93     32.22 o
  -3  15   8     1229.49     1232.48     26.08 o
  -2  15   8       15.51        7.43      6.15 o
  -1  15   8      216.51      236.44     13.39 o
   0  15   8      205.22      195.88     13.52 o
   1  15   8      192.04      203.94     20.28 o
   2  15   8       14.10       14.28      9.90 o
   3  15   8     1176.61     1219.54     42.30 o
   4  15   8     1298.04     1298.51     52.81 o
   5  15   8      187.51      169.12     28.08 o
   6  15   8      688.57      728.97     50.67 o
  -4  16   8      654.56      628.03     26.17 o
  -3  16   8      721.57      693.13     27.19 o
  -2  16   8      544.30      523.42     18.37 o
  -1  16   8      508.53      527.46     20.36 o
   0  16   8     1201.55     1172.77     30.33 o
   1  16   8      567.91      581.01     23.83 o
   2  16   8      570.62      584.40     30.22 o
   3  16   8      676.86      695.59     32.80 o
   4  16   8      674.47      722.68     33.87 o
  -2  17   8      308.76      337.51     27.97 o
  -1  17   8      826.15      847.91     25.96 o
   0  17   8      443.28      447.44     18.73 o
   1  17   8      874.59      878.00     26.07 o
   2  17   8      346.56      358.36     27.84 o
   1   0   9    10380.98    10551.15     77.95 o
   2   0   9     1119.95     1073.98     16.28 o
   3   0   9      150.11      142.01      7.58 o
   4   0   9     2228.82     2231.50     26.55 o
   5   0   9     8911.36     8969.00     74.41 o
   6   0   9      806.84      780.43     15.58 o
   7   0   9     1121.29     1110.95     24.41 o
   8   0   9      678.83      676.77     24.18 o
   9   0   9     1789.32     1738.43     41.22 o
  10   0   9       32.76       13.34      9.07 o
  11   0   9     2680.29     2670.73     69.67 o
 -11   1   9      409.81      458.54     28.40 o
 -10   1   9      129.30      142.62     15.02 o
  -9   1   9      539.81      523.63     22.33 o
  -8   1   9     4858.49     4736.80     64.53 o
  -7   1   9      301.03      291.47     13.62 o
  -6   1   9     2946.47     2860.49     33.75 o
  -5   1   9       65.23       65.53      5.35 o
  -4   1   9     1916.32     1913.28     23.69 o
  -3   1   9      693.48      708.93     12.92 o
  -2   1   9    10262.07    10288.63     88.49 o
  -1   1   9       21.17       27.45      3.36 o
   0   1   9     1273.42     1211.04     16.07 o
   1   1   9       14.08       18.75      3.44 o
   2   1   9    10221.04    10219.22     75.39 o
   3   1   9      709.10      754.44     14.63 o
   4   1   9     1859.91     1842.80     23.49 o
   5   1   9       63.82       71.25      5.58 o
   6   1   9     2849.15     2733.67     36.46 o
   7   1   9      325.72      343.80     14.07 o
   8   1   9     5055.35     4943.17     66.31 o
   9   1   9      562.15      542.71     20.72 o
  10   1   9      146.54      171.05     15.60 o
  11   1   9      398.30      422.67     29.04 o
 -11   2   9     1524.72     1570.28     75.71 o
 -10   2   9      283.94      302.86     20.01 o
  -9   2   9     1719.60     1655.59     33.37 o
  -8   2   9       55.02       52.44      8.00 o
  -7   2   9      649.10      606.65     18.35 o
  -6   2   9      870.53      887.62     16.89 o
  -5   2   9     9280.80     9026.34     81.39 o
  -4   2   9     1175.43     1168.82     18.51 o
  -3   2   9     2970.92     2819.43     30.86 o
  -2   2   9     1224.32     1220.03     19.90 o
  -1   2   9    10274.79    10462.84     82.00 o
   0   2   9     7014.16     7147.83     59.36 o
   1   2   9    10031.63    10186.76     76.14 o
   2   2   9     1173.67     1198.87     13.95 o
   3   2   9     3081.46     2947.62     29.13 o
   4   2   9     1232.44     1239.10     18.08 o
   5   2   9     9116.66     8937.89     88.58 o
   6   2   9      897.91      890.31     18.61 o
   7   2   9      689.62      687.59     19.48 o
   8   2   9       57.33       57.55      8.84 o
   9   2   9     1704.59     1681.47     34.37 o
  10   2   9      284.24      264.86     17.58 o
  11   2   9     1529.61     1545.62     60.75 o
 -11   3   9      409.47      410.27     43.96 o
 -10   3   9      313.70      303.94     25.86 o
  -9   3   9      986.12      939.51     28.68 o
  -8   3   9     2730.26     2681.39     43.32 o
  -7   3   9     1526.95     1549.93     25.92 o
  -6   3   9      694.16      702.82     15.20 o
  -5   3   9      118.47      133.31      7.77 o
  -4   3   9     1593.15     1597.22     22.25 o
  -3   3   9     4192.10     4322.67     52.17 o
  -2   3   9     5220.20     5178.88     50.70 o
  -1   3   9      970.83      968.98     14.09 o
   0   3   9      108.17      134.11      7.38 o
   1   3   9     1005.99     1005.60     14.14 o
   2   3   9     5414.31     5405.81     38.92 o
   3   3   9     4086.06     4116.24     35.98 o
   4   3   9     1600.36     1597.61     19.78 o
   5   3   9      112.77      120.28      9.61 o
   6   3   9      699.38      678.32     18.97 o
   7   3   9     1516.33     1481.99     30.02 o
   8   3   9     2831.80     2729.56     45.12 o
   9   3   9      957.73      916.12     25.18 o
  10   3   9      328.80      350.26     18.02 o
  11   3   9      390.12      405.99     34.41 o
 -11   4   9      565.79      590.38     47.62 o
 -10   4   9     1189.21     1209.52     34.76 o
  -9   4   9      691.57      704.68     25.30 o
  -8   4   9        8.42       19.92      8.54 o
  -7   4   9      688.26      656.95     19.18 o
  -6   4   9     3295.95     3178.31     37.40 o
  -5   4   9     4386.60     4304.14     45.76 o
  -4   4   9     3366.18     3301.44     36.39 o
  -3   4   9     1716.94     1708.97     24.91 o
  -2   4   9     1160.77     1195.68     19.72 o
  -1   4   9     3668.08     3716.14     35.39 o
   0   4   9     8978.56     8855.78     71.93 o
   1   4   9     3812.09     3848.81     34.09 o
   2   4   9     1199.18     1242.13     15.24 o
   3   4   9     1754.41     1738.59     18.27 o
   4   4   9     3294.16     3258.66     30.77 o
   5   4   9     4504.68     4454.95     57.29 o
   6   4   9     3277.51     3217.39     46.37 o
   7   4   9      754.92      726.74     17.97 o
   8   4   9       11.67       16.47      6.89 o
   9   4   9      697.18      663.83     21.81 o
  10   4   9     1204.47     1237.99     31.11 o
  11   4   9      541.87      575.40     32.97 o
 -11   5   9     1121.27     1262.86     47.90 o
 -10   5   9        5.71       -5.90      8.77 o
  -9   5   9     1317.65     1296.05     49.48 o
  -8   5   9      438.96      446.55     16.79 o
  -7   5   9     5262.52     5087.94     59.95 o
  -6   5   9      368.40      369.82     12.96 o
  -5   5   9      436.36      410.75     13.02 o
  -4   5   9      955.19      932.87     16.67 o
  -3   5   9    10463.49    10480.20     91.18 o
  -2   5   9     2224.57     2288.04     27.59 o
  -1   5   9     3345.41     3326.76     29.80 o
   0   5   9      146.02      136.24      6.34 o
   1   5   9     3247.04     3176.06     35.51 o
   2   5   9     2368.99     2419.08     28.38 o
   3   5   9    10319.30    10251.17     84.26 o
   4   5   9      986.98      982.86     17.37 o
   5   5   9      438.96      426.92     14.98 o
   6   5   9      322.53      307.73     12.04 o
   7   5   9     5224.29     5075.19     68.43 o
   8   5   9      450.21      462.70     19.39 o
   9   5   9     1289.30     1244.26     32.52 o
  10   5   9        7.35       15.52      8.00 o
  11   5   9     1180.36     1355.22     57.08 o
 -10   6   9     2148.06     2185.16     43.13 o
  -9   6   9      193.41      172.57     14.09 o
  -8   6   9       61.93       85.19     10.90 o
  -7   6   9       48.48       53.56      7.05 o
  -6   6   9     4116.15     4024.37     45.73 o
  -5   6   9      539.70      533.13     13.69 o
  -4   6   9     4927.23     4880.65     49.97 o
  -3   6   9       47.06       49.92      5.68 o
  -2   6   9     1621.39     1597.96     20.79 o
  -1   6   9      451.15      481.52     10.90 o
   0   6   9     7632.14     7569.60     70.48 o
   1   6   9      497.04      525.44     12.23 o
   2   6   9     1761.17     1727.73     23.04 o
   3   6   9       50.39       51.86      6.32 o
   4   6   9     4739.26     4731.20     49.54 o
   5   6   9      503.75      506.49     16.27 o
   6   6   9     4094.38     4026.70     49.87 o
   7   6   9       58.81       65.45      9.08 o
   8   6   9       76.53       73.61     10.02 o
   9   6   9      199.61      196.19     14.26 o
  10   6   9     2155.90     2255.98     50.37 o
 -10   7   9      427.99      458.15     20.15 o
  -9   7   9     1739.55     1696.29     36.14 o
  -8   7   9      322.79      308.37     15.04 o
  -7   7   9     4299.29     4150.52     48.80 o
  -6   7   9      417.98      387.78     12.79 o
  -5   7   9      174.43      178.37      9.51 o
  -4   7   9      228.87      223.96      9.51 o
  -3   7   9     9646.42     9648.42     89.55 o
  -2   7   9      226.24      235.41      8.97 o
  -1   7   9     3334.83     3303.38     37.43 o
   0   7   9       59.44       65.92      6.08 o
   1   7   9     3208.05     3148.94     36.38 o
   2   7   9      233.48      230.27      8.99 o
   3   7   9    10043.82     9900.49     88.04 o
   4   7   9      237.95      265.29     11.05 o
   5   7   9      174.05      179.40     10.03 o
   6   7   9      425.38      447.56     16.62 o
   7   7   9     4367.94     4293.42     70.24 o
   8   7   9      317.31      320.37     16.23 o
   9   7   9     1715.94     1673.77     36.14 o
  10   7   9      418.47      425.03     22.76 o
 -10   8   9     2257.73     2237.09     51.20 o
  -9   8   9      155.74      157.30     11.13 o
  -8   8   9      536.73      540.65     16.29 o
  -7   8   9       92.00       89.65      7.74 o
  -6   8   9     2712.23     2666.00     33.14 o
  -5   8   9     1463.04     1427.44     28.91 o
  -4   8   9     5050.10     5065.93     54.11 o
  -3   8   9       19.02       14.47      4.79 o
  -2   8   9      510.48      485.43     13.06 o
  -1   8   9      718.34      714.19     15.46 o
   0   8   9     6547.09     6538.85     63.90 o
   1   8   9      718.23      724.65     15.05 o
   2   8   9      551.00      529.75     12.94 o
   3   8   9       23.29       19.77      4.86 o
   4   8   9     4947.64     5021.65     57.11 o
   5   8   9     1528.15     1500.16     29.21 o
   6   8   9     2666.86     2615.91     43.69 o
   7   8   9       90.04      102.60     13.22 o
   8   8   9      539.62      540.47     20.18 o
   9   8   9      142.28      159.47     15.83 o
  10   8   9     2222.38     2408.53     92.80 o
  -9   9   9     1114.06     1148.09     27.03 o
  -8   9   9      824.57      820.56     20.10 o
  -7   9   9     2456.17     2377.62     32.48 o
  -6   9   9       36.85       41.63      6.66 o
  -5   9   9       46.23       47.81      7.31 o
  -4   9   9      457.39      452.44     14.95 o
  -3   9   9     6490.75     6274.01     70.37 o
  -2   9   9      573.11      608.85     14.88 o
  -1   9   9     1582.93     1599.41     24.42 o
   0   9   9      402.53      405.41     11.82 o
   1   9   9     1577.54     1575.49     24.21 o
   2   9   9      577.66      581.48     13.83 o
   3   9   9     6341.25     6222.92     66.68 o
   4   9   9      452.79      437.42     15.54 o
   5   9   9       49.37       58.94      9.82 o
   6   9   9       49.43       44.90      9.86 o
   7   9   9     2510.98     2434.34     50.50 o
   8   9   9      842.58      776.43     41.12 o
   9   9   9     1176.21     1267.13     44.68 o
  -9  10   9      213.98      218.13     14.29 o
  -8  10   9      307.98      295.49     15.43 o
  -7  10   9      719.38      700.30     20.39 o
  -6  10   9     1084.54     1070.08     24.50 o
  -5  10   9     1472.19     1421.59     28.07 o
  -4  10   9     2489.83     2406.48     37.26 o
  -3  10   9       37.54       32.08      6.73 o
  -2  10   9      409.81      423.74     11.79 o
  -1  10   9     2214.53     2224.03     30.28 o
   0  10   9     3064.58     3135.34     38.11 o
   1  10   9     2130.54     2107.82     29.26 o
   2  10   9      374.39      387.66     11.76 o
   3  10   9       48.72       54.58      7.55 o
   4  10   9     2484.64     2413.70     39.88 o
   5  10   9     1542.90     1552.33     36.66 o
   6  10   9     1169.22     1161.97     32.07 o
   7  10   9      754.59      715.53     32.59 o
   8  10   9      301.29      309.36     21.03 o
   9  10   9      217.37      220.67     23.30 o
  -8  11   9     1247.77     1255.70     36.70 o
  -7  11   9      666.16      645.18     20.29 o
  -6  11   9      235.71      240.41     13.89 o
  -5  11   9      100.99       94.79      9.63 o
  -4  11   9     1358.98     1371.14     27.28 o
  -3  11   9     2268.97     2178.10     35.05 o
  -2  11   9     3360.32     3363.27     37.91 o
  -1  11   9     1083.91     1073.73     24.12 o
   0  11   9        8.28        3.67      4.38 o
   1  11   9     1073.50     1080.09     20.07 o
   2  11   9     3292.33     3231.82     42.52 o
   3  11   9     2263.42     2183.86     33.34 o
   4  11   9     1297.10     1335.02     28.52 o
   5  11   9       97.97       98.53     12.21 o
   6  11   9      225.68      249.15     18.58 o
   7  11   9      678.73      725.89     36.26 o
   8  11   9     1234.37     1263.57     45.75 o
  -8  12   9       10.63        0.20      9.34 o
  -7  12   9      651.51      674.09     23.61 o
  -6  12   9      339.77      352.78     16.84 o
  -5  12   9     3388.09     3331.40     48.42 o
  -4  12   9      469.52      462.54     16.39 o
  -3  12   9       63.27       75.10      8.66 o
  -2  12   9       62.54       70.30      7.24 o
  -1  12   9     2355.02     2346.94     36.63 o
   0  12   9      218.98      218.04     11.03 o
   1  12   9     2423.40     2406.71     32.81 o
   2  12   9       71.49       80.10      9.08 o
   3  12   9       64.57       73.48      8.01 o
   4  12   9      498.86      505.30     20.91 o
   5  12   9     3289.00     3264.43     60.61 o
   6  12   9      374.93      388.85     20.17 o
   7  12   9      643.23      664.62     26.63 o
   8  12   9       12.80       11.60     16.48 o
  -7  13   9       45.44       70.09     12.76 o
  -6  13   9      362.75      389.55     17.71 o
  -5  13   9       51.96       57.14      8.93 o
  -4  13   9     1331.39     1313.11     28.03 o
  -3  13   9      226.61      235.20     11.92 o
  -2  13   9     2592.31     2541.68     35.58 o
  -1  13   9      159.09      154.90     11.97 o
   0  13   9      557.76      552.31     16.80 o
   1  13   9      152.73      138.12     13.16 o
   2  13   9     2610.19     2589.14     49.33 o
   3  13   9      241.83      274.19     13.36 o
   4  13   9     1385.75     1394.38     35.94 o
   5  13   9       55.89       63.35     10.99 o
   6  13   9      321.35      335.25     45.48 o
   7  13   9       42.10       66.99     17.71 o
  -6  14   9       30.22       28.77      9.53 o
  -5  14   9     3959.26     4086.49     57.84 o
  -4  14   9      120.22      114.48     10.82 o
  -3  14   9      796.92      831.80     19.74 o
  -2  14   9       41.81       44.49      6.78 o
  -1  14   9     1955.53     1944.64     30.34 o
   0  14   9      126.71      130.56     18.54 o
   1  14   9     2091.94     2058.02     43.81 o
   2  14   9       43.21       46.92     10.05 o
   3  14   9      778.97      786.81     48.84 o
   4  14   9      117.81      124.55     24.42 o
   5  14   9     3834.35     4015.44    128.21 o
   6  14   9       31.72       30.53     19.54 o
  -5  15   9       64.48       60.27     10.80 o
  -4  15   9      943.91      917.75     23.17 o
  -3  15   9      520.38      504.18     17.41 o
  -2  15   9     2162.31     2167.68     36.42 o
  -1  15   9       80.78       81.58      9.32 o
   0  15   9      204.88      208.47     14.78 o
   1  15   9       80.67       92.25     15.09 o
   2  15   9     2231.34     2129.60     58.06 o
   3  15   9      522.96      479.86     27.84 o
   4  15   9      954.00      979.90     56.17 o
   5  15   9       68.28       87.92     23.20 o
  -3  16   9      395.38      388.86     17.88 o
  -2  16   9       77.69       74.38      9.72 o
  -1  16   9     1251.86     1242.75     32.94 o
   0  16   9      247.57      238.37     25.55 o
   1  16   9     1340.52     1317.84     48.84 o
   2  16   9       92.55      107.33     17.25 o
   3  16   9      400.49      423.19     26.96 o
   0   0  10     4818.29     4851.22     58.12 o
   1   0  10     4337.60     4419.32     40.97 o
   2   0  10     1115.42     1084.23     17.15 o
   3   0  10     3739.74     3603.04     41.67 o
   4   0  10     5593.80     5563.95     53.55 o
   5   0  10     1323.44     1387.67     19.34 o
   6   0  10     2822.87     2728.27     38.73 o
   7   0  10      439.96      422.65     15.82 o
   8   0  10      239.91      227.68     16.73 o
   9   0  10       55.05       64.50     11.14 o
  10   0  10     2165.27     2198.81     49.76 o
  11   0  10       55.95       44.57     21.37 o
 -11   1  10      579.15      616.02     48.23 o
 -10   1  10      153.58      181.07     16.65 o
  -9   1  10     1294.55     1406.76     36.81 o
  -8   1  10      204.46      223.78     13.82 o
  -7   1  10     4041.56     3920.67     55.20 o
  -6   1  10     1518.98     1573.13     23.54 o
  -5   1  10      640.75      625.07     14.07 o
  -4   1  10      935.37      897.14     17.99 o
  -3   1  10     5959.60     5924.76     90.83 o
  -2   1  10     2899.42     2834.21     29.56 o
  -1   1  10     3534.75     3505.96     32.14 o
   0   1  10     7850.73     7641.04     63.91 o
   1   1  10     3564.18     3564.24     32.31 o
   2   1  10     2929.97     2839.74     31.44 o
   3   1  10     5957.76     5937.10     61.46 o
   4   1  10     1031.19      987.19     16.41 o
   5   1  10      655.01      631.08     13.55 o
   6   1  10     1421.18     1473.85     25.24 o
   7   1  10     4050.67     3922.11     55.80 o
   8   1  10      229.40      235.18     16.67 o
   9   1  10     1354.92     1345.17     36.29 o
  10   1  10      144.06      147.12     15.48 o
  11   1  10      598.27      696.61     51.28 o
 -11   2  10      150.63      109.90     27.47 o
 -10   2  10     1725.36     1740.60     54.39 o
  -9   2  10      499.30      500.62     21.88 o
  -8   2  10     1167.77     1156.15     26.66 o
  -7   2  10     1419.48     1425.92     29.15 o
  -6   2  10     2309.18     2281.87     30.20 o
  -5   2  10     3196.66     3160.12     36.91 o
  -4   2  10     4730.90     4538.81     52.01 o
  -3   2  10     1952.50     2044.23     27.83 o
  -2   2  10      599.98      624.32     11.76 o
  -1   2  10     3416.36     3458.32     36.99 o
   0   2  10     4548.72     4435.72     41.03 o
   1   2  10     3497.26     3571.40     32.05 o
   2   2  10      505.96      535.23     13.56 o
   3   2  10     1839.69     1894.77     21.19 o
   4   2  10     4975.45     4871.14     47.40 o
   5   2  10     3319.00     3275.56     40.29 o
   6   2  10     2398.01     2378.97     38.59 o
   7   2  10     1466.65     1449.05     29.66 o
   8   2  10     1139.56     1169.22     27.41 o
   9   2  10      514.05      532.87     22.94 o
  10   2  10     1651.10     1679.12     43.21 o
  11   2  10      133.10      145.31     29.92 o
 -11   3  10      767.46      889.54     57.39 o
 -10   3  10      192.05      196.93     22.23 o
  -9   3  10      797.16      847.45     27.90 o
  -8   3  10     1103.01     1021.81     25.06 o
  -7   3  10      960.42      930.88     18.72 o
  -6   3  10     2176.03     2106.18     28.83 o
  -5   3  10     2631.56     2576.82     31.94 o
  -4   3  10     1660.39     1635.28     23.47 o
  -3   3  10     6150.10     6002.72     63.98 o
  -2   3  10     2162.65     2202.03     24.93 o
  -1   3  10     1775.94     1820.81     21.70 o
   0   3  10     1445.70     1393.86     17.03 o
   1   3  10     1789.27     1846.66     23.17 o
   2   3  10     2121.19     2194.35     23.08 o
   3   3  10     6466.97     6271.58     47.87 o
   4   3  10     1690.49     1681.43     21.16 o
   5   3  10     2587.36     2564.02     31.35 o
   6   3  10     2203.73     2083.15     36.13 o
   7   3  10      987.83      922.95     23.32 o
   8   3  10     1031.58      990.13     31.20 o
   9   3  10      811.70      826.03     27.67 o
  10   3  10      197.96      188.85     17.48 o
  11   3  10      778.96      753.39     54.34 o
 -10   4  10      416.72      419.71     22.23 o
  -9   4  10     1171.91     1169.79     33.23 o
  -8   4  10     1308.94     1255.01     33.20 o
  -7   4  10     2754.69     2689.20     38.72 o
  -6   4  10     3977.06     3971.20     45.02 o
  -5   4  10     3534.36     3477.77     39.59 o
  -4   4  10      879.98      851.04     16.44 o
  -3   4  10      349.93      363.58     11.47 o
  -2   4  10     1636.18     1622.19     22.21 o
  -1   4  10     3038.05     3074.13     29.38 o
   0   4  10     2311.30     2387.48     26.12 o
   1   4  10     3094.10     3157.26     29.64 o
   2   4  10     1545.32     1529.89     19.90 o
   3   4  10      305.94      320.38      8.15 o
   4   4  10     1007.99      984.34     17.17 o
   5   4  10     3505.80     3449.65     49.02 o
   6   4  10     4138.77     4192.37     50.97 o
   7   4  10     2797.49     2739.70     39.27 o
   8   4  10     1271.14     1297.58     30.49 o
   9   4  10     1205.35     1191.45     29.58 o
  10   4  10      416.37      410.17     18.84 o
 -10   5  10      392.13      433.73     27.11 o
  -9   5  10      611.90      631.47     36.74 o
  -8   5  10     1672.96     1658.65     38.96 o
  -7   5  10      773.43      735.55     18.79 o
  -6   5  10     1303.30     1289.25     24.28 o
  -5   5  10     3342.41     3272.17     42.51 o
  -4   5  10     3054.42     3049.39     45.02 o
  -3   5  10     1221.47     1258.03     18.32 o
  -2   5  10     4086.00     4013.10     41.37 o
  -1   5  10     1257.55     1283.01     17.85 o
   0   5  10       14.25       17.42      4.51 o
   1   5  10     1309.25     1324.05     20.15 o
   2   5  10     3785.17     3682.79     40.66 o
   3   5  10     1193.10     1241.17     17.87 o
   4   5  10     2941.44     2920.91     38.58 o
   5   5  10     3352.45     3357.16     48.37 o
   6   5  10     1261.14     1286.14     24.51 o
   7   5  10      741.60      684.13     22.12 o
   8   5  10     1673.35     1665.64     34.78 o
   9   5  10      636.92      679.22     22.50 o
  10   5  10      391.05      411.95     22.79 o
 -10   6  10        1.20       -6.77      9.23 o
  -9   6  10     1473.90     1443.05     33.77 o
  -8   6  10     1004.38     1045.15     23.63 o
  -7   6  10     1054.45     1002.30     22.62 o
  -6   6  10      987.48      939.85     19.35 o
  -5   6  10     3805.12     3730.32     42.47 o
  -4   6  10      913.24      890.28     17.57 o
  -3   6  10      534.26      538.13     14.57 o
  -2   6  10     2614.15     2714.54     36.51 o
  -1   6  10     3364.14     3384.06     35.06 o
   0   6  10      793.67      764.10     15.46 o
   1   6  10     3344.75     3219.97     40.19 o
   2   6  10     2665.11     2717.77     32.47 o
   3   6  10      501.80      509.83     22.84 o
   4   6  10      994.02      953.30     24.67 o
   5   6  10     3625.34     3476.82     51.19 o
   6   6  10      980.69     1003.98     21.51 o
   7   6  10     1054.59     1035.17     26.71 o
   8   6  10     1006.22     1008.41     26.62 o
   9   6  10     1543.52     1561.28     34.62 o
  10   6  10        0.59       -1.44      8.96 o
 -10   7  10      295.73      293.80     21.46 o
  -9   7  10      297.69      282.65     17.53 o
  -8   7  10     2270.13     2224.29     36.55 o
  -7   7  10      447.82      442.74     14.41 o
  -6   7  10     1550.56     1535.67     25.43 o
  -5   7  10      897.00      912.91     18.57 o
  -4   7  10     1256.73     1235.18     23.37 o
  -3   7  10       59.48       60.53      6.52 o
  -2   7  10     4370.88     4406.51     44.04 o
  -1   7  10     4250.69     4202.96     46.31 o
   0   7  10     1958.83     1831.43     25.84 o
   1   7  10     4256.80     4306.94     45.84 o
   2   7  10     4273.45     4311.72     46.32 o
   3   7  10       50.89       57.68      6.73 o
   4   7  10     1213.71     1216.51     20.69 o
   5   7  10      912.11      950.56     20.31 o
   6   7  10     1561.72     1536.62     27.72 o
   7   7  10      434.69      433.96     17.37 o
   8   7  10     2298.00     2246.70     48.39 o
   9   7  10      330.36      316.20     18.06 o
  10   7  10      287.11      332.09     22.37 o
  -9   8  10     1658.01     1658.82     33.15 o
  -8   8  10      206.61      218.49     12.43 o
  -7   8  10      261.16      248.23     11.70 o
  -6   8  10      341.86      329.55     12.17 o
  -5   8  10     4429.26     4313.16     49.66 o
  -4   8  10     2583.16     2588.10     34.48 o
  -3   8  10     1395.45     1397.66     26.08 o
  -2   8  10     2114.39     2137.40     30.18 o
  -1   8  10     1128.88     1115.15     25.62 o
   0   8  10      749.71      739.43     15.90 o
   1   8  10     1142.57     1131.25     19.54 o
   2   8  10     2223.24     2229.81     29.24 o
   3   8  10     1481.07     1538.54     25.76 o
   4   8  10     2586.73     2577.29     36.30 o
   5   8  10     4311.98     4184.19     58.99 o
   6   8  10      398.17      401.84     16.76 o
   7   8  10      262.81      245.09     15.15 o
   8   8  10      181.61      215.22     15.10 o
   9   8  10     1633.80     1682.51     42.73 o
  -9   9  10      410.84      422.75     16.07 o
  -8   9  10     1636.47     1652.00     29.47 o
  -7   9  10      585.08      572.09     17.25 o
  -6   9  10     1167.22     1165.57     26.31 o
  -5   9  10      543.37      512.96     16.56 o
  -4   9  10     1143.12     1128.00     23.89 o
  -3   9  10     1473.73     1465.82     31.06 o
  -2   9  10     2607.91     2547.92     34.22 o
  -1   9  10     4239.44     4182.21     58.98 o
   0   9  10      369.68      376.30     11.87 o
   1   9  10     4235.15     4208.22     46.71 o
   2   9  10     2708.29     2643.90     36.41 o
   3   9  10     1548.70     1565.84     29.57 o
   4   9  10     1069.81     1064.98     25.09 o
   5   9  10      572.57      573.55     18.66 o
   6   9  10     1145.71     1157.35     27.84 o
   7   9  10      561.17      554.02     20.21 o
   8   9  10     1662.48     1723.98     43.22 o
   9   9  10      389.53      353.21     28.49 o
  -9  10  10      430.07      462.82     39.38 o
  -8  10  10      245.34      253.58     17.05 o
  -7  10  10     1551.69     1568.33     31.70 o
  -6  10  10      931.96      901.98     23.11 o
  -5  10  10     1183.91     1199.26     31.58 o
  -4  10  10     2832.18     2760.83     41.54 o
  -3  10  10      343.44      340.28     13.62 o
  -2  10  10     1163.19     1228.21     22.62 o
  -1  10  10     1162.01     1142.46     25.80 o
   0  10  10     2237.32     2184.65     30.74 o
   1  10  10     1274.92     1264.02     23.44 o
   2  10  10     1216.23     1274.01     21.99 o
   3  10  10      386.57      381.25     14.76 o
   4  10  10     2828.93     2766.58     54.03 o
   5  10  10     1225.04     1251.06     33.35 o
   6  10  10     1058.11     1083.04     47.93 o
   7  10  10     1587.21     1577.42     48.59 o
   8  10  10      266.01      277.18     34.19 o
   9  10  10      452.54      543.98     43.96 o
  -8  11  10      506.74      494.21     24.07 o
  -7  11  10      843.06      884.84     23.98 o
  -6  11  10      888.02      850.20     22.66 o
  -5  11  10      577.97      563.96     18.35 o
  -4  11  10      728.31      716.29     20.08 o
  -3  11  10     2334.16     2286.85     37.00 o
  -2  11  10      848.99      833.10     18.83 o
  -1  11  10     1586.50     1561.84     25.67 o
   0  11  10      297.03      281.46     11.61 o
   1  11  10     1520.54     1479.39     28.12 o
   2  11  10      954.91      943.34     19.03 o
   3  11  10     2391.01     2329.83     40.16 o
   4  11  10      685.98      674.67     20.66 o
   5  11  10      579.99      534.09     22.31 o
   6  11  10      832.05      791.51     27.83 o
   7  11  10      834.03      896.82     30.78 o
   8  11  10      536.60      535.43     43.96 o
  -7  12  10     2552.11     2516.67     66.69 o
  -6  12  10     1589.51     1580.89     39.11 o
  -5  12  10      296.80      302.55     15.47 o
  -4  12  10     1511.76     1521.27     30.27 o
  -3  12  10      648.22      693.08     19.58 o
  -2  12  10      792.61      763.37     20.44 o
  -1  12  10     1044.40     1028.35     23.37 o
   0  12  10     2553.57     2544.83     35.18 o
   1  12  10     1074.01     1035.00     20.73 o
   2  12  10      852.56      856.59     26.79 o
   3  12  10      636.82      660.52     23.53 o
   4  12  10     1524.97     1484.06     37.46 o
   5  12  10      317.29      321.87     20.43 o
   6  12  10     1556.51     1614.69     41.09 o
   7  12  10     2600.78     2715.30     56.85 o
  -6  13  10     1015.21      984.03     28.59 o
  -5  13  10      119.00      115.91     11.02 o
  -4  13  10     1014.18     1031.67     25.25 o
  -3  13  10     2038.11     2068.06     36.19 o
  -2  13  10      316.47      312.20     15.03 o
  -1  13  10     1214.25     1193.76     25.50 o
   0  13  10     1196.46     1184.36     25.36 o
   1  13  10     1076.96     1113.88     31.01 o
   2  13  10      355.21      350.84     19.15 o
   3  13  10     2003.29     1967.33     43.75 o
   4  13  10      994.74     1025.94     31.37 o
   5  13  10      133.27      146.24     15.04 o
   6  13  10      979.65      933.97     31.59 o
  -5  14  10       75.63       54.64     12.16 o
  -4  14  10     1736.34     1744.26     34.23 o
  -3  14  10     1200.00     1193.72     27.33 o
  -2  14  10      197.35      196.48     13.19 o
  -1  14  10     1048.01     1077.26     22.06 o
   0  14  10     1540.27     1513.86     32.36 o
   1  14  10     1017.51     1002.70     30.30 o
   2  14  10      195.09      202.03     16.28 o
   3  14  10     1190.84     1193.68     41.82 o
   4  14  10     1638.25     1685.06     74.48 o
   5  14  10       81.56       90.36     23.81 o
  -4  15  10      540.29      544.42     28.46 o
  -3  15  10     1517.77     1562.26     35.22 o
  -2  15  10      267.63      296.17     14.87 o
  -1  15  10      715.60      703.59     21.79 o
   0  15  10     2242.47     2186.79     46.16 o
   1  15  10      713.62      755.34     33.02 o
   2  15  10      269.12      293.12     19.97 o
   3  15  10     1479.03     1460.38     70.21 o
   4  15  10      552.76      598.93     45.79 o
  -2  16  10      463.83      470.16     18.89 o
  -1  16  10      365.67      349.55     19.56 o
   0  16  10      713.50      707.34     25.15 o
   1  16  10      347.00      324.54     39.99 o
   2  16  10      497.54      487.80     28.92 o
   1   0  11      370.05      397.44      9.95 o
   2   0  11    10629.85    10505.31     85.18 o
   3   0  11      403.47      417.94     12.49 o
   4   0  11     2456.44     2442.13     29.75 o
   5   0  11      705.99      660.72     15.83 o
   6   0  11     2352.24     2305.81     34.36 o
   7   0  11       70.68       79.23      9.41 o
   8   0  11     1801.09     1769.13     41.55 o
   9   0  11      415.33      427.94     21.35 o
  10   0  11        9.00       15.31     19.84 o
 -10   1  11      238.63      238.63     24.73 o
  -9   1  11      437.58      452.77     21.68 o
  -8   1  11     1119.42     1112.57     28.78 o
  -7   1  11     1153.05     1160.72     26.57 o
  -6   1  11      564.94      561.03     15.86 o
  -5   1  11     5362.84     5267.34     54.16 o
  -4   1  11      258.25      249.49     11.56 o
  -3   1  11      483.47      471.43     13.10 o
  -2   1  11      895.19      905.70     16.10 o
  -1   1  11     8674.84     8618.91     76.62 o
   0   1  11       29.02       37.56      4.48 o
   1   1  11     8563.69     8421.48     66.40 o
   2   1  11      886.60      888.46     13.93 o
   3   1  11      533.71      543.42     12.64 o
   4   1  11      233.84      221.25      9.07 o
   5   1  11     5289.67     5276.23     58.75 o
   6   1  11      543.93      524.13     15.39 o
   7   1  11     1171.53     1179.74     32.29 o
   8   1  11     1159.51     1138.21     32.64 o
   9   1  11      367.85      388.75     20.64 o
  10   1  11      235.94      206.97     32.36 o
 -10   2  11       53.28       57.39     21.37 o
  -9   2  11      646.96      690.06     26.02 o
  -8   2  11     2409.88     2378.93     41.56 o
  -7   2  11     1899.07     1876.82     31.66 o
  -6   2  11      430.49      447.92     12.85 o
  -5   2  11        7.08        5.46      4.61 o
  -4   2  11     2169.50     2142.57     30.50 o
  -3   2  11       38.85       38.97      5.94 o
  -2   2  11     4271.10     4212.99     40.71 o
  -1   2  11      151.18      135.80      6.81 o
   0   2  11      407.80      439.02     10.60 o
   1   2  11      130.36      114.50      5.74 o
   2   2  11     4236.37     4179.99     43.43 o
   3   2  11       68.09       73.68      5.61 o
   4   2  11     2151.61     2114.39     25.24 o
   5   2  11        4.65        1.32      4.64 o
   6   2  11      473.79      454.70     20.58 o
   7   2  11     1978.23     1958.55     35.93 o
   8   2  11     2457.94     2373.27     50.15 o
   9   2  11      613.61      618.50     31.73 o
  10   2  11       51.54       64.91     14.78 o
 -10   3  11     1218.60     1176.49     64.11 o
  -9   3  11     1040.05     1129.69     44.13 o
  -8   3  11      524.64      548.36     22.95 o
  -7   3  11      193.40      195.82     11.76 o
  -6   3  11      590.43      595.55     14.90 o
  -5   3  11     2271.85     2236.40     29.99 o
  -4   3  11      839.89      808.83     17.49 o
  -3   3  11      327.08      303.04     10.95 o
  -2   3  11      427.04      400.42     10.36 o
  -1   3  11     3204.71     3180.70     33.05 o
   0   3  11     3112.33     3068.63     29.93 o
   1   3  11     3280.07     3317.58     35.74 o
   2   3  11      483.09      479.24     10.31 o
   3   3  11      354.98      344.27      8.51 o
   4   3  11      771.37      757.34     19.49 o
   5   3  11     2330.90     2283.41     29.63 o
   6   3  11      569.02      582.29     20.25 o
   7   3  11      226.08      213.94     12.26 o
   8   3  11      545.95      558.18     19.81 o
   9   3  11     1041.42     1047.91     33.24 o
  10   3  11     1236.07     1291.88     67.77 o
 -10   4  11      375.01      436.53     40.29 o
  -9   4  11     1027.59     1095.38     32.67 o
  -8   4  11     1479.13     1454.76     46.94 o
  -7   4  11     2535.63     2564.43     38.07 o
  -6   4  11      644.34      625.88     17.06 o
  -5   4  11       38.98       41.92      6.01 o
  -4   4  11      299.74      299.66     10.40 o
  -3   4  11     1543.86     1524.43     23.87 o
  -2   4  11      992.23      959.26     15.65 o
  -1   4  11     1315.11     1321.78     18.81 o
   0   4  11      816.84      837.42     14.29 o
   1   4  11     1304.62     1341.87     17.46 o
   2   4  11     1072.37     1041.46     18.02 o
   3   4  11     1289.97     1286.05     18.98 o
   4   4  11      319.55      317.02      9.80 o
   5   4  11       32.04       28.29      7.01 o
   6   4  11      694.79      701.75     18.06 o
   7   4  11     2485.79     2492.69     38.14 o
   8   4  11     1459.52     1461.47     32.54 o
   9   4  11      988.62     1006.29     27.82 o
  10   4  11      386.35      398.67     43.35 o
 -10   5  11     1874.01     1846.18     55.26 o
  -9   5  11      828.41      867.18     29.55 o
  -8   5  11       62.09       38.29     10.41 o
  -7   5  11       24.44       28.66      7.01 o
  -6   5  11     2997.60     3029.03     41.65 o
  -5   5  11      212.66      199.36     10.97 o
  -4   5  11      204.80      200.75     10.47 o
  -3   5  11      319.01      311.53      9.64 o
  -2   5  11      518.81      533.41     13.58 o
  -1   5  11      339.04      343.55     10.99 o
   0   5  11     4101.54     4177.49     51.14 o
   1   5  11      391.38      424.50     11.68 o
   2   5  11      544.90      591.16     17.07 o
   3   5  11      321.47      308.58      9.56 o
   4   5  11      112.00      109.51      7.83 o
   5   5  11      232.15      222.04     14.80 o
   6   5  11     2938.05     2909.93     41.63 o
   7   5  11       17.24       23.43      6.43 o
   8   5  11       73.32       66.59      9.97 o
   9   5  11      810.44      854.45     25.96 o
  10   5  11     1937.65     1971.69     58.44 o
 -10   6  11      496.22      575.91     25.88 o
  -9   6  11      889.97      900.88     26.74 o
  -8   6  11      676.30      676.68     19.75 o
  -7   6  11     3222.95     3237.02     43.32 o
  -6   6  11      366.87      382.65     14.99 o
  -5   6  11      231.14      211.95     10.73 o
  -4   6  11      464.13      453.45     16.08 o
  -3   6  11     3084.65     3173.74     41.36 o
  -2   6  11       98.15       92.81      8.12 o
  -1   6  11     3670.08     3781.66     42.46 o
   0   6  11      464.68      450.26     12.48 o
   1   6  11     3494.83     3563.78     44.48 o
   2   6  11       78.12       85.73      7.68 o
   3   6  11     3088.49     3097.05     41.06 o
   4   6  11      458.27      455.98     14.17 o
   5   6  11      231.61      216.32     11.68 o
   6   6  11      363.71      344.65     15.23 o
   7   6  11     3200.32     3221.96     52.09 o
   8   6  11      671.78      683.94     22.48 o
   9   6  11      856.25      853.57     30.58 o
  10   6  11      504.98      543.41     31.73 o
  -9   7  11      462.72      473.69     20.41 o
  -8   7  11       96.91       82.76      9.49 o
  -7   7  11      272.54      260.98     12.69 o
  -6   7  11     4040.04     3900.54     47.24 o
  -5   7  11      165.55      156.91     10.68 o
  -4   7  11     1523.04     1543.28     27.58 o
  -3   7  11      107.46      119.96      8.45 o
  -2   7  11      964.06      991.15     17.44 o
  -1   7  11     1011.05      956.77     18.59 o
   0   7  11     9200.41     9175.05     85.90 o
   1   7  11      961.68      892.51     17.59 o
   2   7  11      896.26      906.07     19.72 o
   3   7  11      129.05      130.11      9.06 o
   4   7  11     1597.78     1669.61     27.80 o
   5   7  11      166.57      164.22     10.46 o
   6   7  11     4094.16     3978.76     63.89 o
   7   7  11      280.13      289.90     16.62 o
   8   7  11       95.94       89.60     11.21 o
   9   7  11      446.79      449.25     22.98 o
  -9   8  11      413.23      410.25     19.75 o
  -8   8  11      203.45      197.82     12.17 o
  -7   8  11     2451.90     2440.02     42.27 o
  -6   8  11      327.65      303.05     13.47 o
  -5   8  11      637.07      640.81     16.69 o
  -4   8  11      494.29      484.67     16.19 o
  -3   8  11     5155.12     5241.73     73.66 o
  -2   8  11      238.19      244.23     11.29 o
  -1   8  11     2114.96     2094.86     38.88 o
   0   8  11       31.25       39.37      5.85 o
   1   8  11     2095.01     2093.07     29.19 o
   2   8  11      266.64      273.94     14.88 o
   3   8  11     5149.93     5263.10     61.22 o
   4   8  11      518.27      519.00     15.57 o
   5   8  11      656.91      650.50     19.88 o
   6   8  11      320.48      332.39     18.44 o
   7   8  11     2357.20     2392.67     45.91 o
   8   8  11      222.30      203.62     15.03 o
   9   8  11      394.90      430.47     24.04 o
  -8   9  11       83.08       75.63     10.89 o
  -7   9  11      678.07      648.80     20.43 o
  -6   9  11     2855.66     2843.45     43.97 o
  -5   9  11     1638.59     1599.89     30.68 o
  -4   9  11     2422.06     2351.02     37.85 o
  -3   9  11      151.00      157.69     10.99 o
  -2   9  11      992.33      948.10     19.77 o
  -1   9  11      744.90      747.43     17.12 o
   0   9  11     7256.11     7125.75     71.42 o
   1   9  11      731.85      730.84     16.50 o
   2   9  11      932.48      890.04     20.41 o
   3   9  11      162.23      179.21     10.72 o
   4   9  11     2481.28     2444.82     50.10 o
   5   9  11     1724.93     1668.35     33.39 o
   6   9  11     2897.72     2769.61     70.88 o
   7   9  11      734.90      703.88     22.72 o
   8   9  11       80.15       69.64     16.18 o
  -8  10  11     1059.11     1150.96     35.31 o
  -7  10  11      729.22      695.39     21.28 o
  -6  10  11     1487.28     1520.51     33.92 o
  -5  10  11      167.53      159.80     11.91 o
  -4  10  11      239.16      215.85     12.95 o
  -3  10  11     2186.71     2161.61     35.80 o
  -2  10  11     1693.02     1698.22     27.61 o
  -1  10  11     2094.53     2138.82     32.88 o
   0  10  11        1.33        5.15      4.88 o
   1  10  11     2155.10     2187.98     31.22 o
   2  10  11     1720.69     1670.15     26.41 o
   3  10  11     2237.34     2189.03     34.39 o
   4  10  11      227.20      218.19     13.95 o
   5  10  11      176.78      185.53     15.73 o
   6  10  11     1507.62     1484.16     38.86 o
   7  10  11      706.00      660.41     26.90 o
   8  10  11     1023.63     1036.68     59.83 o
  -7  11  11       68.07       62.54     17.48 o
  -6  11  11      461.80      449.59     17.65 o
  -5  11  11     1270.70     1265.07     27.80 o
  -4  11  11      920.80      927.05     23.42 o
  -3  11  11      154.94      143.30     10.90 o
  -2  11  11      685.42      707.57     17.72 o
  -1  11  11      734.56      744.33     17.97 o
   0  11  11     2210.41     2145.64     31.78 o
   1  11  11      707.91      729.81     17.44 o
   2  11  11      678.97      675.49     16.65 o
   3  11  11      164.32      183.18     14.90 o
   4  11  11      933.86      954.92     25.23 o
   5  11  11     1194.42     1201.01     34.54 o
   6  11  11      513.19      524.48     23.60 o
   7  11  11       58.75       54.86     15.09 o
  -7  12  11      528.00      486.27     23.95 o
  -6  12  11      819.44      826.17     29.56 o
  -5  12  11      151.98      153.25     12.27 o
  -4  12  11      504.48      515.65     18.32 o
  -3  12  11      717.88      709.41     20.58 o
  -2  12  11     2463.73     2361.04     38.30 o
  -1  12  11      607.66      567.07     16.23 o
   0  12  11      539.48      570.82     16.02 o
   1  12  11      640.47      611.21     16.19 o
   2  12  11     2313.88     2293.24     40.95 o
   3  12  11      757.84      785.98     23.03 o
   4  12  11      480.23      496.23     22.32 o
   5  12  11      145.89      136.57     15.00 o
   6  12  11      847.14      869.07     33.74 o
   7  12  11      518.91      532.99     45.18 o
  -6  13  11        7.32        1.09      9.02 o
  -5  13  11     1716.38     1784.34     38.50 o
  -4  13  11      159.05      152.12     12.10 o
  -3  13  11      199.68      230.22     14.20 o
  -2  13  11      123.80      116.09     10.83 o
  -1  13  11     1691.26     1701.67     31.98 o
   0  13  11       61.43       61.85      8.56 o
   1  13  11     1736.97     1718.25     35.84 o
   2  13  11      139.77      149.81     12.23 o
   3  13  11      201.11      215.75     14.59 o
   4  13  11      169.68      163.61     15.69 o
   5  13  11     1650.16     1663.98     42.87 o
   6  13  11        4.32       15.26     18.32 o
  -5  14  11      364.80      353.87     23.25 o
  -4  14  11     1289.57     1278.54     38.16 o
  -3  14  11       40.91       43.26      9.89 o
  -2  14  11     3374.41     3437.42     50.58 o
  -1  14  11      193.75      209.33     13.64 o
   0  14  11      208.36      207.25     13.39 o
   1  14  11      194.06      204.00     16.67 o
   2  14  11     3229.92     3270.55     61.68 o
   3  14  11       36.87       61.67     18.32 o
   4  14  11     1255.53     1269.58     46.09 o
   5  14  11      325.14      336.40     39.68 o
  -3  15  11       77.34       52.99     12.22 o
  -2  15  11      205.31      197.96     15.52 o
  -1  15  11     2291.33     2334.06     44.30 o
   0  15  11      531.79      506.51     23.84 o
   1  15  11     2312.39     2462.62     63.67 o
   2  15  11      227.42      258.52     19.28 o
   3  15  11       77.73       81.20     22.59 o
   0   0  12     6666.79     6647.64     78.10 o
   1   0  12     4534.30     4364.20     39.95 o
   2   0  12       74.01       93.53      6.56 o
   3   0  12     4026.04     3885.78     42.45 o
   4   0  12     2037.66     2075.44     30.65 o
   5   0  12      762.15      737.12     17.60 o
   6   0  12     1566.65     1539.02     27.63 o
   7   0  12     1022.11      982.92     24.88 o
   8   0  12      123.67      111.83     13.37 o
   9   0  12      107.67       74.29     12.43 o
  10   0  12       41.76       30.29     13.30 o
 -10   1  12     1328.75     1271.62     55.25 o
  -9   1  12      434.34      430.34     24.63 o
  -8   1  12      393.44      384.50     19.76 o
  -7   1  12      727.55      758.55     20.24 o
  -6   1  12     3907.66     3860.55     49.62 o
  -5   1  12      866.64      876.92     17.61 o
  -4   1  12     1620.49     1608.39     26.35 o
  -3   1  12     3300.82     3173.04     36.58 o
  -2   1  12      725.63      730.23     14.84 o
  -1   1  12     1093.04     1083.89     17.18 o
   0   1  12     9050.11     8665.36     68.60 o
   1   1  12     1001.18      977.47     16.61 o
   2   1  12      676.75      672.43     14.68 o
   3   1  12     3211.01     3133.89     38.45 o
   4   1  12     1658.48     1685.94     23.94 o
   5   1  12      815.33      775.56     20.58 o
   6   1  12     3885.39     3839.70     49.36 o
   7   1  12      718.09      712.02     25.50 o
   8   1  12      366.74      384.56     20.31 o
   9   1  12      406.80      407.72     32.40 o
  10   1  12     1305.02     1368.19     69.60 o
 -10   2  12      312.41      335.18     39.07 o
  -9   2  12      815.46      741.49     35.40 o
  -8   2  12     1158.69     1108.46     27.54 o
  -7   2  12     1550.72     1568.97     29.05 o
  -6   2  12     2998.49     2952.55     37.20 o
  -5   2  12     1454.14     1440.03     23.06 o
  -4   2  12     1112.35     1098.31     21.11 o
  -3   2  12     1765.98     1778.51     25.32 o
  -2   2  12     2071.76     2017.44     24.96 o
  -1   2  12     1432.97     1318.83     22.59 o
   0   2  12     1035.06     1017.03     16.68 o
   1   2  12     1400.61     1316.31     17.99 o
   2   2  12     2045.81     1999.93     24.79 o
   3   2  12     1860.81     1888.42     23.79 o
   4   2  12     1073.82     1061.86     17.24 o
   5   2  12     1403.12     1343.53     22.23 o
   6   2  12     3002.34     2878.71     46.67 o
   7   2  12     1613.34     1647.57     39.60 o
   8   2  12     1155.73     1163.87     33.72 o
   9   2  12      863.40      832.09     29.82 o
  10   2  12      328.97      350.44     41.52 o
 -10   3  12      868.23      877.33     56.78 o
  -9   3  12      911.66      916.82     30.93 o
  -8   3  12      676.09      700.90     25.67 o
  -7   3  12      493.76      518.97     18.93 o
  -6   3  12     2983.45     2927.68     37.43 o
  -5   3  12     1722.37     1712.92     25.88 o
  -4   3  12      712.22      724.36     17.28 o
  -3   3  12     3017.39     2999.90     34.98 o
  -2   3  12      925.66      879.07     16.66 o
  -1   3  12      388.59      417.95     14.78 o
   0   3  12     2114.88     2022.74     24.90 o
   1   3  12      363.18      382.89     11.34 o
   2   3  12      927.95      915.16     14.86 o
   3   3  12     2891.89     2874.12     31.90 o
   4   3  12      744.56      740.74     15.86 o
   5   3  12     1713.58     1713.68     32.31 o
   6   3  12     3021.80     2991.02     42.08 o
   7   3  12      451.31      452.17     16.03 o
   8   3  12      684.75      713.43     22.73 o
   9   3  12      918.92      997.20     42.40 o
  10   3  12      893.74      893.81     56.17 o
 -10   4  12      392.71      372.42     41.52 o
  -9   4  12      406.81      380.54     23.79 o
  -8   4  12     2338.93     2313.58     49.00 o
  -7   4  12     1435.40     1452.70     28.61 o
  -6   4  12     1518.15     1510.90     28.01 o
  -5   4  12      500.80      520.93     15.52 o
  -4   4  12     2404.13     2378.37     31.00 o
  -3   4  12      734.76      747.02     16.98 o
  -2   4  12     2891.07     2880.73     34.64 o
  -1   4  12      936.58      941.22     15.96 o
   0   4  12     1090.28      978.96     17.99 o
   1   4  12      924.37      876.22     21.28 o
   2   4  12     2798.95     2832.51     31.86 o
   3   4  12      734.67      733.81     15.51 o
   4   4  12     2323.50     2321.36     28.64 o
   5   4  12      491.88      490.46     17.07 o
   6   4  12     1451.49     1422.68     32.78 o
   7   4  12     1456.69     1451.18     32.18 o
   8   4  12     2235.19     2286.68     42.90 o
   9   4  12      404.71      427.87     31.83 o
  10   4  12      407.28      426.15     40.91 o
  -9   5  12     1289.96     1280.85     36.83 o
  -8   5  12      794.26      785.17     27.59 o
  -7   5  12      605.36      626.82     20.43 o
  -6   5  12      497.55      507.82     18.12 o
  -5   5  12     2559.69     2588.09     37.37 o
  -4   5  12     2053.97     1996.60     31.67 o
  -3   5  12      210.49      208.15     12.70 o
  -2   5  12     1274.81     1236.22     21.18 o
  -1   5  12     1136.31     1259.06     20.96 o
   0   5  12      314.98      343.37     11.63 o
   1   5  12     1117.75     1206.41     20.60 o
   2   5  12     1388.63     1365.42     24.42 o
   3   5  12      221.15      218.05      9.86 o
   4   5  12     2103.20     2071.13     31.89 o
   5   5  12     2477.54     2429.50     37.13 o
   6   5  12      494.59      507.60     18.14 o
   7   5  12      588.98      616.93     21.89 o
   8   5  12      799.67      832.15     28.91 o
   9   5  12     1287.91     1314.16     38.49 o
  -9   6  12      434.08      434.11     23.78 o
  -8   6  12     1513.54     1511.91     34.22 o
  -7   6  12      823.84      826.42     19.70 o
  -6   6  12      443.14      473.63     14.83 o
  -5   6  12     1527.34     1506.89     28.08 o
  -4   6  12     3041.26     3018.22     46.43 o
  -3   6  12      137.93      146.37     10.70 o
  -2   6  12     5856.34     5862.98     65.96 o
  -1   6  12     1350.11     1377.21     23.04 o
   0   6  12      321.11      330.97     11.40 o
   1   6  12     1366.13     1389.12     23.66 o
   2   6  12     5762.97     5760.34     66.06 o
   3   6  12      116.25      111.02      8.69 o
   4   6  12     3056.12     3019.06     41.48 o
   5   6  12     1624.58     1562.90     28.51 o
   6   6  12      424.62      430.71     17.21 o
   7   6  12      832.35      835.31     24.72 o
   8   6  12     1447.01     1469.21     34.16 o
   9   6  12      394.28      421.32     29.00 o
  -9   7  12      692.80      728.88     28.95 o
  -8   7  12      246.75      249.37     16.64 o
  -7   7  12      442.01      456.00     16.77 o
  -6   7  12       26.37       27.02      7.27 o
  -5   7  12     2316.85     2357.99     36.69 o
  -4   7  12     1153.97     1145.75     23.99 o
  -3   7  12      139.44      144.76      9.43 o
  -2   7  12     2337.48     2272.23     32.36 o
  -1   7  12     4946.71     5035.57     54.49 o
   0   7  12      127.99      110.55      8.08 o
   1   7  12     4835.37     4906.08     53.31 o
   2   7  12     2357.92     2327.15     34.92 o
   3   7  12      152.70      149.08     10.15 o
   4   7  12     1210.89     1208.32     23.94 o
   5   7  12     2288.21     2266.98     40.40 o
   6   7  12       28.37       38.69     10.28 o
   7   7  12      438.02      455.34     19.14 o
   8   7  12      254.97      236.40     16.36 o
   9   7  12      658.87      671.46     34.32 o
  -8   8  12     1305.75     1313.67     32.55 o
  -7   8  12      327.45      344.83     15.63 o
  -6   8  12      591.60      609.73     17.45 o
  -5   8  12     1310.92     1264.97     31.39 o
  -4   8  12     2007.58     2012.61     34.53 o
  -3   8  12      218.78      205.40     12.21 o
  -2   8  12     4308.72     4204.75     49.28 o
  -1   8  12     1565.23     1596.52     25.91 o
   0   8  12      289.11      301.68     11.91 o
   1   8  12     1547.23     1541.94     29.44 o
   2   8  12     4325.23     4207.92     53.00 o
   3   8  12      184.42      165.60     11.34 o
   4   8  12     2025.35     2044.97     49.00 o
   5   8  12     1373.26     1344.60     29.87 o
   6   8  12      554.25      530.46     23.24 o
   7   8  12      352.97      374.15     16.45 o
   8   8  12     1305.23     1314.06     41.49 o
  -8   9  12      428.08      421.96     22.38 o
  -7   9  12     1014.47     1023.68     26.09 o
  -6   9  12      702.24      707.31     21.19 o
  -5   9  12     1732.38     1728.36     33.12 o
  -4   9  12     1600.73     1563.52     30.38 o
  -3   9  12       95.85      111.37     10.01 o
  -2   9  12      977.98      941.60     20.20 o
  -1   9  12     3566.97     3472.03     43.11 o
   0   9  12     1031.73     1071.90     20.97 o
   1   9  12     3573.52     3455.20     42.46 o
   2   9  12      906.22      857.90     20.63 o
   3   9  12       78.11       92.96      8.89 o
   4   9  12     1614.59     1655.75     29.56 o
   5   9  12     1863.12     1894.33     40.01 o
   6   9  12      765.33      747.89     37.70 o
   7   9  12     1018.18     1050.91     28.77 o
   8   9  12      393.54      358.99     39.68 o
  -7  10  12     2250.13     2245.25     50.58 o
  -6  10  12      351.78      325.07     16.94 o
  -5  10  12     1016.46     1022.71     25.09 o
  -4  10  12     1244.56     1241.29     28.22 o
  -3  10  12      433.57      443.29     16.14 o
  -2  10  12     1266.16     1266.07     24.18 o
  -1  10  12     1416.78     1380.40     24.87 o
   0  10  12       75.11       67.36      7.54 o
   1  10  12     1370.61     1340.59     24.15 o
   2  10  12     1370.92     1352.16     26.58 o
   3  10  12      369.92      385.01     14.66 o
   4  10  12     1291.87     1269.12     29.33 o
   5  10  12      990.73      963.88     31.23 o
   6  10  12      315.79      301.50     20.64 o
   7  10  12     2211.75     2134.41     86.69 o
  -7  11  12     1143.60     1192.41     36.53 o
  -6  11  12     1995.63     2022.22     47.91 o
  -5  11  12     1139.13     1190.76     28.03 o
  -4  11  12     1799.73     1817.69     34.54 o
  -3  11  12      332.84      325.23     15.82 o
  -2  11  12      563.79      550.48     16.20 o
  -1  11  12      465.33      462.95     14.89 o
   0  11  12      750.02      702.93     17.62 o
   1  11  12      450.35      437.55     14.19 o
   2  11  12      484.77      463.96     16.22 o
   3  11  12      309.49      324.98     27.82 o
   4  11  12     1786.31     1767.27     36.42 o
   5  11  12     1212.37     1265.15     36.14 o
   6  11  12     1991.36     2013.57     65.61 o
   7  11  12     1152.51     1302.87     66.55 o
  -6  12  12      479.16      485.88     24.26 o
  -5  12  12       92.38       76.05     12.66 o
  -4  12  12      392.87      381.42     16.73 o
  -3  12  12     1153.57     1105.16     26.03 o
  -2  12  12       25.81       26.02      7.24 o
  -1  12  12      995.96      982.16     24.48 o
   0  12  12       69.35       62.20      7.76 o
   1  12  12      914.46      893.73     20.38 o
   2  12  12       44.08       47.85      9.05 o
   3  12  12     1089.40     1070.19     27.83 o
   4  12  12      393.88      390.21     22.72 o
   5  12  12      100.90      116.19     14.65 o
   6  12  12      482.30      506.13     43.96 o
  -5  13  12       57.95       41.53     11.84 o
  -4  13  12     1277.43     1314.28     37.47 o
  -3  13  12      662.81      679.43     23.10 o
  -2  13  12      127.80      148.97     12.02 o
  -1  13  12      197.33      203.16     13.35 o
   0  13  12     2410.29     2438.92     40.02 o
   1  13  12      215.22      222.49     12.43 o
   2  13  12      119.03      126.20     14.20 o
   3  13  12      679.42      689.70     23.03 o
   4  13  12     1243.36     1222.77     44.46 o
   5  13  12       62.83       94.02     25.03 o
  -4  14  12      754.91      765.55     42.74 o
  -3  14  12     2098.51     2111.22     49.20 o
  -2  14  12       57.25       48.14     10.36 o
  -1  14  12     1481.42     1470.44     34.08 o
   0  14  12      653.49      646.41     22.30 o
   1  14  12     1461.72     1509.18     48.05 o
   2  14  12       71.25       66.77     16.79 o
   3  14  12     1975.27     2014.17     59.13 o
  -1  15  12      563.72      570.10     25.67 o
   0  15  12     4396.17     4492.01    117.22 o
   1  15  12      609.66      676.47     32.80 o
   1   0  13     5649.34     5583.30     49.12 o
   2   0  13     1875.63     1856.02     24.45 o
   3   0  13      904.85      888.35     17.42 o
   4   0  13      978.86      980.06     18.70 o
   5   0  13     3316.66     3272.21     43.21 o
   6   0  13       58.97       61.02      8.02 o
   7   0  13      236.04      202.74     16.43 o
   8   0  13      247.80      234.57     24.29 o
   9   0  13      842.04      935.08     38.59 o
  -9   1  13      267.12      309.55     25.73 o
  -8   1  13     2085.21     2107.26     47.44 o
  -7   1  13      563.42      528.80     17.25 o
  -6   1  13      954.24      941.02     21.87 o
  -5   1  13     2265.55     2229.99     33.65 o
  -4   1  13     3874.73     3787.49     47.69 o
  -3   1  13      402.94      392.30     11.90 o
  -2   1  13     8473.12     8187.75     76.94 o
  -1   1  13      935.95      915.52     15.41 o
   0   1  13       76.93       78.79      6.05 o
   1   1  13      915.89      897.76     15.29 o
   2   1  13     8458.40     8240.48     71.19 o
   3   1  13      434.13      411.40     11.39 o
   4   1  13     3982.12     3919.86     43.89 o
   5   1  13     2257.82     2173.97     37.70 o
   6   1  13      962.25      959.01     21.86 o
   7   1  13      564.95      552.51     26.05 o
   8   1  13     1995.68     2033.63     47.44 o
   9   1  13      254.10      244.50     23.70 o
  -9   2  13     1211.71     1288.21     65.94 o
  -8   2  13      726.92      676.38     25.95 o
  -7   2  13      777.13      792.52     20.73 o
  -6   2  13      964.33      971.37     22.14 o
  -5   2  13     2333.23     2321.80     32.15 o
  -4   2  13     2914.93     2824.24     39.35 o
  -3   2  13      289.13      302.13     10.59 o
  -2   2  13     1179.91     1171.75     18.79 o
  -1   2  13     3116.25     3113.14     37.16 o
   0   2  13      214.35      191.22      8.17 o
   1   2  13     3090.30     3092.23     33.97 o
   2   2  13     1239.61     1244.14     19.12 o
   3   2  13      336.95      363.60     12.02 o
   4   2  13     2988.06     2966.86     31.19 o
   5   2  13     2402.22     2398.82     40.04 o
   6   2  13      925.05      888.38     24.60 o
   7   2  13      750.70      764.74     27.23 o
   8   2  13      762.32      722.87     28.78 o
   9   2  13     1185.70     1231.69     45.54 o
  -9   3  13      568.92      567.79     45.18 o
  -8   3  13     2470.35     2596.12     52.64 o
  -7   3  13     2027.28     1988.80     38.72 o
  -6   3  13      630.44      672.28     16.75 o
  -5   3  13     1146.66     1113.66     20.96 o
  -4   3  13     1026.26     1049.47     21.51 o
  -3   3  13      914.97      880.45     17.46 o
  -2   3  13     2516.16     2509.92     32.13 o
  -1   3  13      706.78      673.76     15.36 o
   0   3  13      315.27      338.66     10.18 o
   1   3  13      739.90      719.73     14.37 o
   2   3  13     2365.78     2386.42     29.21 o
   3   3  13      972.65      926.26     17.94 o
   4   3  13     1070.27     1072.05     20.04 o
   5   3  13     1203.00     1180.46     26.74 o
   6   3  13      609.75      610.15     20.50 o
   7   3  13     2022.08     2021.02     39.32 o
   8   3  13     2375.75     2395.47     45.00 o
   9   3  13      574.93      614.80     47.62 o
  -9   4  13      696.44      711.13     33.60 o
  -8   4  13      333.76      314.54     20.56 o
  -7   4  13      471.26      471.22     23.15 o
  -6   4  13     1326.21     1345.81     33.38 o
  -5   4  13     1179.73     1156.60     23.77 o
  -4   4  13     2301.60     2192.93     33.71 o
  -3   4  13     1378.74     1366.56     24.37 o
  -2   4  13      549.17      503.15     15.13 o
  -1   4  13     1504.33     1484.00     28.83 o
   0   4  13     3058.23     2999.39     36.70 o
   1   4  13     1448.47     1389.38     28.69 o
   2   4  13      557.99      532.35     14.64 o
   3   4  13     1339.60     1342.18     22.30 o
   4   4  13     2343.38     2264.38     30.94 o
   5   4  13     1239.56     1215.47     24.76 o
   6   4  13     1374.03     1374.37     30.23 o
   7   4  13      441.04      454.94     16.44 o
   8   4  13      322.69      325.77     21.71 o
   9   4  13      688.27      680.74     50.06 o
  -9   5  13      661.30      690.10     33.66 o
  -8   5  13      895.28      981.05     31.47 o
  -7   5  13     1278.57     1286.90     27.00 o
  -6   5  13     1562.12     1564.98     29.35 o
  -5   5  13       76.10       74.09     13.81 o
  -4   5  13      302.96      321.74     15.44 o
  -3   5  13     2711.75     2658.00     43.26 o
  -2   5  13      560.69      547.68     18.50 o
  -1   5  13     1363.35     1364.30     22.90 o
   0   5  13     1099.68     1135.93     20.81 o
   1   5  13     1398.70     1438.83     26.21 o
   2   5  13      486.02      482.51     13.62 o
   3   5  13     2742.55     2714.19     38.23 o
   4   5  13      273.00      277.93     12.81 o
   5   5  13       65.81       83.07      8.54 o
   6   5  13     1537.94     1560.65     32.93 o
   7   5  13     1317.81     1302.04     27.50 o
   8   5  13      869.58      909.61     26.83 o
   9   5  13      682.60      730.19     50.67 o
  -9   6  13      231.09      232.30     23.89 o
  -8   6  13      254.43      244.03     16.89 o
  -7   6  13      513.33      564.63     18.78 o
  -6   6  13     2159.10     2107.88     35.82 o
  -5   6  13      743.17      727.42     19.63 o
  -4   6  13     2345.46     2336.91     39.34 o
  -3   6  13     1388.85     1369.14     26.01 o
  -2   6  13     1580.24     1546.17     27.75 o
  -1   6  13      776.63      768.68     17.43 o
   0   6  13     5419.99     5437.08     58.05 o
   1   6  13      738.78      714.56     18.56 o
   2   6  13     1530.14     1495.55     27.33 o
   3   6  13     1356.86     1356.65     29.18 o
   4   6  13     2383.57     2358.81     36.37 o
   5   6  13      760.85      714.08     21.71 o
   6   6  13     2171.33     2208.43     36.60 o
   7   6  13      510.21      559.78     23.11 o
   8   6  13      255.99      267.46     19.84 o
   9   6  13      210.56      188.65     30.53 o
  -8   7  13       98.33       98.55     14.21 o
  -7   7  13     1509.64     1514.44     30.58 o
  -6   7  13     1746.53     1727.99     32.02 o
  -5   7  13      137.88      130.83     10.63 o
  -4   7  13      774.93      754.71     19.93 o
  -3   7  13     6264.74     6236.68     72.42 o
  -2   7  13       34.39       44.37      6.85 o
  -1   7  13     2410.23     2341.41     33.15 o
   0   7  13     1973.35     1889.16     28.89 o
   1   7  13     2406.40     2325.20     36.23 o
   2   7  13       33.71       45.83      7.41 o
   3   7  13     6171.19     6011.47     89.43 o
   4   7  13      714.62      701.97     24.59 o
   5   7  13      132.31      118.21     11.49 o
   6   7  13     1681.23     1675.27     35.25 o
   7   7  13     1550.96     1532.45     31.31 o
   8   7  13      103.94       91.88     18.20 o
  -8   8  13      139.52      147.39     13.96 o
  -7   8  13      455.83      461.13     20.31 o
  -6   8  13     1328.40     1281.62     28.66 o
  -5   8  13      166.14      166.20     12.35 o
  -4   8  13     2258.05     2142.35     36.74 o
  -3   8  13     1129.79     1133.93     24.98 o
  -2   8  13     1879.83     1908.53     30.31 o
  -1   8  13      452.72      438.58     14.19 o
   0   8  13     9300.01     9008.07     87.84 o
   1   8  13      477.29      463.24     15.78 o
   2   8  13     1886.84     1911.85     32.51 o
   3   8  13     1125.02     1107.68     26.83 o
   4   8  13     2248.04     2195.37     35.53 o
   5   8  13      149.19      166.20     13.21 o
   6   8  13     1333.56     1312.38     36.76 o
   7   8  13      462.85      447.54     42.13 o
   8   8  13      139.79      148.85     20.50 o
  -7   9  13      887.61      861.63     30.53 o
  -6   9  13     1157.01     1188.14     28.06 o
  -5   9  13      559.09      545.56     18.92 o
  -4   9  13      272.83      267.26     14.79 o
  -3   9  13     3268.54     3216.24     47.24 o
  -2   9  13      600.52      625.52     20.84 o
  -1   9  13     1230.53     1202.70     23.44 o
   0   9  13     1501.88     1466.14     25.82 o
   1   9  13     1200.93     1200.17     25.42 o
   2   9  13      596.02      627.00     18.46 o
   3   9  13     3261.31     3268.07     51.17 o
   4   9  13      281.25      267.36     14.01 o
   5   9  13      549.58      591.56     24.40 o
   6   9  13     1158.91     1191.93     39.61 o
   7   9  13      847.46      853.53     37.55 o
  -7  10  13      242.45      267.98     20.52 o
  -6  10  13      900.94      876.68     30.76 o
  -5  10  13     1291.87     1283.13     28.97 o
  -4  10  13     1205.48     1228.98     27.74 o
  -3  10  13      622.66      629.57     19.67 o
  -2  10  13      629.09      617.26     17.36 o
  -1  10  13      335.39      337.48     13.63 o
   0  10  13     2956.87     3001.48     40.36 o
   1  10  13      400.13      413.24     15.22 o
   2  10  13      669.29      649.98     18.87 o
   3  10  13      652.28      657.38     19.04 o
   4  10  13     1200.84     1238.47     30.02 o
   5  10  13     1323.07     1285.01     36.52 o
   6  10  13      889.26      869.39     53.73 o
   7  10  13      228.06      269.85     36.63 o
  -6  11  13     1141.28     1121.34     35.47 o
  -5  11  13      366.33      370.96     21.92 o
  -4  11  13      485.29      495.56     18.35 o
  -3  11  13      829.78      849.10     22.82 o
  -2  11  13      553.20      564.93     17.06 o
  -1  11  13      254.76      242.86     12.90 o
   0  11  13      331.06      314.95     13.90 o
   1  11  13      238.78      232.93     13.65 o
   2  11  13      532.81      559.56     18.18 o
   3  11  13      819.47      826.35     28.31 o
   4  11  13      520.76      540.24     23.49 o
   5  11  13      363.70      365.29     23.03 o
   6  11  13     1154.55     1181.98     63.49 o
  -5  12  13     1311.44     1264.44     37.80 o
  -4  12  13      111.13       98.86     26.61 o
  -3  12  13      254.05      241.69     14.96 o
  -2  12  13      274.65      279.59     14.20 o
  -1  12  13      272.44      283.16     14.13 o
   0  12  13      117.27      126.32      9.93 o
   1  12  13      227.46      237.77     14.23 o
   2  12  13      271.47      316.04     18.05 o
   3  12  13      278.06      260.72     16.44 o
   4  12  13      100.71       94.10     13.74 o
   5  12  13     1350.83     1289.44     65.94 o
  -4  13  13      410.14      386.40     23.26 o
  -3  13  13      112.63       94.22     13.58 o
  -2  13  13     1752.69     1793.01     38.65 o
  -1  13  13      180.29      184.22     14.34 o
   0  13  13      207.88      227.32     14.26 o
   1  13  13      205.52      221.01     14.14 o
   2  13  13     1758.47     1887.67     56.68 o
   3  13  13       98.52      104.02     14.13 o
   4  13  13      442.15      468.89     41.52 o
  -2  14  13      647.68      689.15     27.83 o
  -1  14  13     2255.04     2211.40     50.26 o
   0  14  13      160.30      155.60     15.90 o
   1  14  13     2232.23     2312.07     88.53 o
   2  14  13      611.10      617.85     45.18 o
   0   0  14     8830.27     8727.30    100.83 o
   1   0  14       39.27       35.82      5.16 o
   2   0  14      745.60      750.18     16.52 o
   3   0  14      327.67      327.53     10.86 o
   4   0  14     1791.03     1750.01     26.77 o
   5   0  14       15.83       12.82      7.02 o
   6   0  14     1063.48     1069.75     23.83 o
   7   0  14        7.94       10.52      7.30 o
   8   0  14       17.92       15.36      9.32 o
   9   0  14      100.64      114.17     26.25 o
  -9   1  14      810.06      915.18     57.39 o
  -8   1  14      277.91      276.32     20.07 o
  -7   1  14     1228.50     1232.92     26.62 o
  -6   1  14      463.09      454.48     15.92 o
  -5   1  14      345.08      379.07     15.15 o
  -4   1  14      313.73      313.97     11.80 o
  -3   1  14     7293.02     7160.04     70.62 o
  -2   1  14       92.73       93.91     10.02 o
  -1   1  14     2291.16     2262.43     26.86 o
   0   1  14        1.00        9.67      4.34 o
   1   1  14     2321.14     2276.75     26.86 o
   2   1  14       82.11       74.87      6.63 o
   3   1  14     7398.95     7204.46     70.63 o
   4   1  14      289.93      296.58     11.15 o
   5   1  14      349.00      364.61     14.01 o
   6   1  14      466.97      448.66     17.72 o
   7   1  14     1252.29     1263.04     35.70 o
   8   1  14      293.25      307.58     20.89 o
   9   1  14      805.48      931.67     56.78 o
  -9   2  14     1054.35     1087.96     61.66 o
  -8   2  14      187.15      155.47     15.85 o
  -7   2  14       16.90       13.50      6.83 o
  -6   2  14     1902.12     1944.53     33.29 o
  -5   2  14      797.65      797.39     18.02 o
  -4   2  14     1416.01     1386.06     23.33 o
  -3   2  14      371.62      377.57     12.12 o
  -2   2  14      914.05      938.63     20.29 o
  -1   2  14      275.20      257.76     11.26 o
   0   2  14     2465.42     2495.39     28.43 o
   1   2  14      323.98      315.76     10.37 o
   2   2  14      928.84      976.33     17.40 o
   3   2  14      352.20      366.60     12.35 o
   4   2  14     1373.58     1326.71     25.86 o
   5   2  14      794.43      788.46     23.04 o
   6   2  14     1895.14     1882.88     37.90 o
   7   2  14       12.19       21.54      8.17 o
   8   2  14      190.72      178.18     14.55 o
   9   2  14     1040.81     1031.18     61.05 o
  -9   3  14      708.81      861.45     54.95 o
  -8   3  14      959.12      969.38     31.90 o
  -7   3  14     1773.71     1804.34     37.25 o
  -6   3  14      931.83      924.57     22.08 o
  -5   3  14       67.94       66.99      7.46 o
  -4   3  14       79.96       79.33      7.33 o
  -3   3  14     2675.33     2608.39     37.38 o
  -2   3  14     1052.15     1027.96     23.03 o
  -1   3  14      776.26      779.33     18.92 o
   0   3  14      366.23      369.66     13.59 o
   1   3  14      790.95      780.75     17.19 o
   2   3  14     1100.76     1070.08     20.15 o
   3   3  14     2640.20     2599.27     34.16 o
   4   3  14      107.34      113.57     12.58 o
   5   3  14       72.69       71.11      9.58 o
   6   3  14      891.01      911.93     29.45 o
   7   3  14     1793.65     1798.88     37.74 o
   8   3  14     1029.06     1018.64     32.84 o
   9   3  14      671.36      721.64     53.12 o
  -8   4  14      314.48      311.23     32.05 o
  -7   4  14      168.10      178.92     14.27 o
  -6   4  14      474.02      475.55     18.31 o
  -5   4  14     2149.28     2165.28     39.61 o
  -4   4  14     1439.15     1469.76     35.48 o
  -3   4  14      673.79      674.43     19.82 o
  -2   4  14      232.39      243.05     11.44 o
  -1   4  14     1155.08     1170.49     21.47 o
   0   4  14     1778.23     1768.36     33.69 o
   1   4  14     1200.15     1170.07     23.67 o
   2   4  14      241.69      245.60     11.19 o
   3   4  14      651.38      655.54     16.08 o
   4   4  14     1467.65     1473.76     45.20 o
   5   4  14     2246.61     2224.96     36.02 o
   6   4  14      443.57      422.10     15.88 o
   7   4  14      212.06      217.87     16.15 o
   8   4  14      320.89      350.44     41.52 o
  -8   5  14     1522.16     1505.11     48.76 o
  -7   5  14     1208.03     1182.69     42.09 o
  -6   5  14      554.16      592.04     20.81 o
  -5   5  14      664.02      679.27     21.56 o
  -4   5  14      847.15      856.32     21.38 o
  -3   5  14      119.12      102.52     10.68 o
  -2   5  14     2326.80     2349.55     36.49 o
  -1   5  14      122.20      119.85      9.50 o
   0   5  14      135.51      152.53     10.67 o
   1   5  14      147.19      149.35     10.61 o
   2   5  14     2395.36     2382.09     32.93 o
   3   5  14      118.90      120.32      9.64 o
   4   5  14      862.58      869.80     23.32 o
   5   5  14      726.90      734.31     22.05 o
   6   5  14      579.16      611.61     19.98 o
   7   5  14     1227.34     1255.08     34.78 o
   8   5  14     1525.67     1580.66     75.09 o
  -8   6  14      320.37      305.25     28.69 o
  -7   6  14      418.68      423.83     17.14 o
  -6   6  14       55.40       57.54      8.74 o
  -5   6  14     3048.21     3054.47     45.12 o
  -4   6  14      441.27      454.57     18.72 o
  -3   6  14       91.02       88.02      9.14 o
  -2   6  14      308.76      292.29     14.00 o
  -1   6  14     3171.28     3210.47     41.11 o
   0   6  14      365.39      376.42     14.47 o
   1   6  14     3157.64     3162.74     45.04 o
   2   6  14      299.60      304.01     12.42 o
   3   6  14      115.35      120.89     11.34 o
   4   6  14      459.56      434.15     17.17 o
   5   6  14     3074.23     3103.44     51.64 o
   6   6  14       53.31       53.68      9.36 o
   7   6  14      391.62      360.29     21.68 o
   8   6  14      336.38      331.12     27.19 o
  -7   7  14       44.23       35.80      9.72 o
  -6   7  14      283.55      304.78     15.66 o
  -5   7  14      648.56      645.29     19.56 o
  -4   7  14     2158.83     2182.87     53.62 o
  -3   7  14      354.56      344.73     15.04 o
  -2   7  14     3988.97     3965.33     48.86 o
  -1   7  14        8.30       11.74      5.58 o
   0   7  14       49.95       55.52      8.08 o
   1   7  14        6.60        5.09      6.24 o
   2   7  14     3984.96     4007.20     56.75 o
   3   7  14      355.45      368.23     16.78 o
   4   7  14     2136.02     2116.46     39.19 o
   5   7  14      686.71      698.40     22.41 o
   6   7  14      309.52      347.12     18.07 o
   7   7  14       51.66       44.46     14.66 o
  -7   8  14      577.02      640.47     26.63 o
  -6   8  14      467.64      490.86     23.36 o
  -5   8  14     1690.44     1669.92     33.03 o
  -4   8  14      120.23      127.26     11.21 o
  -3   8  14      140.34      135.00     11.17 o
  -2   8  14      243.69      250.13     12.80 o
  -1   8  14     4226.29     4170.78     50.39 o
   0   8  14       64.94       76.38      8.11 o
   1   8  14     4144.81     4089.11     54.78 o
   2   8  14      216.87      214.54     12.92 o
   3   8  14      119.45      127.20     11.64 o
   4   8  14      105.19      116.21     12.07 o
   5   8  14     1665.94     1714.34     36.37 o
   6   8  14      434.23      465.83     39.07 o
   7   8  14      543.19      543.37     43.35 o
  -6   9  14       96.34       88.63     14.51 o
  -5   9  14      457.33      470.93     18.31 o
  -4   9  14     1487.95     1534.55     31.55 o
  -3   9  14      568.33      554.64     18.61 o
  -2   9  14     3178.24     3176.35     42.86 o
  -1   9  14      347.67      353.13     13.74 o
   0   9  14      185.82      199.97     11.66 o
   1   9  14      308.65      334.45     15.59 o
   2   9  14     3091.71     3011.60     45.40 o
   3   9  14      547.32      532.63     19.75 o
   4   9  14     1459.54     1519.00     33.18 o
   5   9  14      441.53      485.54     19.94 o
   6   9  14       98.75       95.24     24.42 o
  -6  10  14      467.71      447.84     23.19 o
  -5  10  14     1374.85     1388.16     39.22 o
  -4  10  14     1031.87     1060.84     26.36 o
  -3  10  14      305.74      309.79     15.67 o
  -2  10  14       47.38       40.03      7.45 o
  -1  10  14     1958.68     1947.10     31.95 o
   0  10  14      599.39      625.77     17.71 o
   1  10  14     1902.74     1909.71     34.66 o
   2  10  14       37.72       42.15      8.02 o
   3  10  14      279.02      305.74     17.30 o
   4  10  14     1034.15     1089.37     29.00 o
   5  10  14     1399.93     1445.27     47.20 o
   6  10  14      478.69      484.15     42.13 o
  -5  11  14      161.63      172.61     17.06 o
  -4  11  14      301.96      329.67     21.72 o
  -3  11  14      936.44      926.41     27.14 o
  -2  11  14      597.31      592.08     18.13 o
  -1  11  14      226.37      214.05     12.63 o
   0  11  14      230.55      253.93     13.33 o
   1  11  14      234.36      226.38     13.94 o
   2  11  14      567.40      573.75     18.89 o
   3  11  14      969.09     1012.20     33.69 o
   4  11  14      300.99      307.42     25.46 o
   5  11  14      138.11       84.25     23.20 o
  -4  12  14     1138.70     1118.47     35.37 o
  -3  12  14      337.44      351.43     22.54 o
  -2  12  14      318.28      352.22     18.91 o
  -1  12  14      196.68      201.18     13.69 o
   0  12  14     1907.67     1971.93     33.12 o
   1  12  14      177.39      185.47     13.20 o
   2  12  14      314.55      323.86     22.08 o
   3  12  14      340.89      357.15     27.41 o
   4  12  14     1167.33     1202.68     48.84 o
  -2  13  14      120.22      118.95     14.99 o
  -1  13  14     1061.98     1064.03     33.57 o
   0  13  14      248.42      286.87     20.55 o
   1  13  14     1124.94     1143.28     34.50 o
   2  13  14      118.25      169.73     29.31 o
   1   0  15     3160.12     3081.33     33.70 o
   2   0  15     2935.97     2870.56     37.05 o
   3   0  15       41.01       35.36      6.51 o
   4   0  15     1043.63     1064.86     23.19 o
   5   0  15      395.11      433.61     15.44 o
   6   0  15      403.23      407.44     15.56 o
   7   0  15      141.02      150.74     15.39 o
   8   0  15      771.82      823.02     37.33 o
  -8   1  15       82.77       80.15     15.75 o
  -7   1  15      464.78      467.14     17.24 o
  -6   1  15       29.87       29.20      7.18 o
  -5   1  15     2553.74     2535.88     35.26 o
  -4   1  15     1297.38     1313.10     23.42 o
  -3   1  15      561.21      567.94     15.03 o
  -2   1  15     1674.13     1675.22     26.74 o
  -1   1  15     2254.33     2192.58     27.26 o
   0   1  15      144.54      132.22      7.82 o
   1   1  15     2332.25     2282.39     29.31 o
   2   1  15     1684.21     1716.89     24.92 o
   3   1  15      518.95      523.48     14.73 o
   4   1  15     1293.49     1279.80     21.57 o
   5   1  15     2535.24     2501.23     39.01 o
   6   1  15       17.51       21.24      8.30 o
   7   1  15      458.72      441.96     19.50 o
   8   1  15       79.59       79.98     22.59 o
  -8   2  15      697.96      765.60     50.06 o
  -7   2  15      374.21      363.32     19.47 o
  -6   2  15      369.30      361.55     15.49 o
  -5   2  15     1220.19     1216.79     21.42 o
  -4   2  15     1381.11     1333.98     23.82 o
  -3   2  15      963.75      971.32     21.66 o
  -2   2  15     1964.07     1909.13     31.49 o
  -1   2  15     1398.86     1420.71     27.45 o
   0   2  15      121.06      100.58      7.20 o
   1   2  15     1439.36     1425.81     24.40 o
   2   2  15     1933.28     1941.51     29.11 o
   3   2  15      940.66      914.37     21.19 o
   4   2  15     1433.57     1448.02     30.77 o
   5   2  15     1197.16     1260.79     26.25 o
   6   2  15      386.25      382.92     16.07 o
   7   2  15      371.77      365.64     27.21 o
   8   2  15      677.35      680.91     34.10 o
  -8   3  15      395.05      400.82     41.21 o
  -7   3  15     1179.03     1157.90     30.19 o
  -6   3  15      653.38      676.38     22.26 o
  -5   3  15     1604.22     1526.91     28.94 o
  -4   3  15      867.84      874.67     20.96 o
  -3   3  15      154.90      141.05     11.58 o
  -2   3  15      604.07      589.03     22.47 o
  -1   3  15      658.43      642.45     16.46 o
   0   3  15       87.46      110.81      8.69 o
   1   3  15      716.94      709.32     16.98 o
   2   3  15      633.85      641.84     16.36 o
   3   3  15      122.18      129.49      9.13 o
   4   3  15      901.78      911.36     24.54 o
   5   3  15     1564.52     1515.65     38.64 o
   6   3  15      656.48      655.36     22.41 o
   7   3  15     1201.43     1208.40     35.65 o
   8   3  15      371.69      327.63     27.19 o
  -8   4  15      444.46      450.67     28.27 o
  -7   4  15      795.25      810.97     29.69 o
  -6   4  15      312.39      301.38     17.42 o
  -5   4  15      997.57     1020.61     29.87 o
  -4   4  15     1475.47     1425.26     31.36 o
  -3   4  15     2454.15     2359.59     48.03 o
  -2   4  15      906.75      921.41     19.63 o
  -1   4  15      569.80      573.11     18.38 o
   0   4  15      106.67      111.99     10.53 o
   1   4  15      603.87      597.60     15.89 o
   2   4  15      799.95      806.17     18.49 o
   3   4  15     2549.26     2419.20     37.39 o
   4   4  15     1457.14     1460.25     31.95 o
   5   4  15      943.95      919.16     30.20 o
   6   4  15      322.98      335.86     18.08 o
   7   4  15      775.17      755.07     34.46 o
   8   4  15      476.33      512.84     44.57 o
  -7   5  15      897.22      867.68     37.77 o
  -6   5  15     1432.13     1402.28     32.55 o
  -5   5  15      507.19      478.21     17.06 o
  -4   5  15     1376.01     1390.00     28.30 o
  -3   5  15      520.76      559.59     19.43 o
  -2   5  15      233.80      270.77     14.04 o
  -1   5  15      818.74      844.15     20.94 o
   0   5  15      335.85      410.79     15.50 o
   1   5  15      807.69      811.37     18.72 o
   2   5  15      189.57      204.27     12.28 o
   3   5  15      535.11      527.09     19.42 o
   4   5  15     1464.22     1473.98     28.59 o
   5   5  15      468.51      472.44     18.71 o
   6   5  15     1479.59     1484.09     39.49 o
   7   5  15      920.87      988.77     39.65 o
  -7   6  15     1465.84     1466.94     34.58 o
  -6   6  15      736.35      733.76     21.70 o
  -5   6  15      167.91      161.89     12.21 o
  -4   6  15      503.61      484.44     16.91 o
  -3   6  15     1918.71     1878.24     37.70 o
  -2   6  15      273.40      258.83     13.98 o
  -1   6  15      874.46      865.38     19.77 o
   0   6  15      546.53      532.27     17.38 o
   1   6  15      944.72      936.83     22.71 o
   2   6  15      285.43      259.98     15.47 o
   3   6  15     1946.45     1866.21     37.06 o
   4   6  15      504.45      501.21     17.12 o
   5   6  15      165.63      187.33     14.20 o
   6   6  15      750.96      754.72     33.02 o
  -7   7  15      398.79      357.18     24.33 o
  -6   7  15     1051.24     1039.62     33.09 o
  -5   7  15      266.03      271.73     17.23 o
  -4   7  15     1595.07     1646.67     35.60 o
  -3   7  15     1973.71     2013.40     35.80 o
  -2   7  15      327.58      316.77     14.07 o
  -1   7  15      343.03      330.53     13.56 o
   0   7  15     1487.15     1522.98     30.00 o
   1   7  15      327.65      325.71     15.16 o
   2   7  15      303.09      280.11     16.54 o
   3   7  15     1986.63     1983.74     38.90 o
   4   7  15     1614.41     1626.89     31.41 o
   5   7  15      269.76      261.83     16.50 o
   6   7  15     1043.28     1055.41     39.93 o
   7   7  15      409.84      396.84     37.85 o
  -6   8  15      358.08      365.28     22.45 o
  -5   8  15       60.34       51.31     12.08 o
  -4   8  15      296.40      308.82     16.49 o
  -3   8  15     1643.90     1649.75     32.26 o
  -2   8  15      792.24      800.95     20.15 o
  -1   8  15     1084.49     1090.51     23.11 o
   0   8  15     1521.73     1514.71     30.41 o
   1   8  15     1092.56     1097.33     30.61 o
   2   8  15      800.66      837.45     24.69 o
   3   8  15     1609.02     1617.17     35.16 o
   4   8  15      267.27      281.53     15.26 o
   5   8  15       52.83       57.09     14.42 o
   6   8  15      394.00      502.26     28.71 o
  -5   9  15      696.82      693.31     27.57 o
  -4   9  15      990.99      983.58     31.93 o
  -3   9  15     2223.78     2352.68     40.61 o
  -2   9  15      202.00      186.79     11.90 o
  -1   9  15     1263.12     1263.53     25.52 o
   0   9  15     1241.83     1261.86     27.98 o
   1   9  15     1260.39     1272.74     27.91 o
   2   9  15      224.88      203.95     15.08 o
   3   9  15     2273.86     2374.07     44.25 o
   4   9  15      957.55      945.75     31.24 o
   5   9  15      677.29      691.80     33.23 o
  -5  10  15      396.21      421.20     24.33 o
  -4  10  15      870.10      868.68     31.01 o
  -3  10  15      560.90      600.36     25.47 o
  -2  10  15     1613.08     1697.08     30.96 o
  -1  10  15      218.77      220.45     14.23 o
   0  10  15     1113.73     1225.38     28.12 o
   1  10  15      188.24      175.64     12.88 o
   2  10  15     1595.29     1739.08     37.40 o
   3  10  15      575.23      612.82     25.32 o
   4  10  15      863.76      910.98     38.19 o
   5  10  15      390.09      400.97     49.15 o
  -4  11  15      260.49      268.00     25.68 o
  -3  11  15      479.50      493.77     24.19 o
  -2  11  15      122.58      111.18     12.88 o
  -1  11  15     1443.48     1442.28     30.84 o
   0  11  15      876.03      896.60     27.34 o
   1  11  15     1426.86     1445.04     34.71 o
   2  11  15      157.66      143.22     15.48 o
   3  11  15      481.89      515.29     42.13 o
   4  11  15      241.17      278.40     35.41 o
  -2  12  15     1207.80     1259.93     37.48 o
  -1  12  15      308.31      336.06     22.09 o
   0  12  15        7.79       11.91     12.09 o
   1  12  15      306.13      356.28     61.97 o
   2  12  15     1261.96     1368.80     66.55 o
   0   0  16       20.25       30.88      7.91 o
   1   0  16      674.60      702.01     15.04 o
   2   0  16      113.47      120.93      9.30 o
   3   0  16     3458.97     3423.38     43.00 o
   4   0  16      450.24      461.86     13.59 o
   5   0  16      102.55      105.30      9.23 o
   6   0  16        4.91        6.69      6.83 o
   7   0  16     1627.52     1725.10     53.96 o
  -7   1  16      541.18      542.89     24.54 o
  -6   1  16     2012.90     2040.35     32.87 o
  -5   1  16      435.02      447.92     16.09 o
  -4   1  16     1025.76     1035.75     21.22 o
  -3   1  16       21.80       21.09      6.25 o
  -2   1  16      796.88      788.11     18.47 o
  -1   1  16      251.08      229.88     10.94 o
   0   1  16     4769.73     4764.49     46.73 o
   1   1  16      246.25      251.68     11.11 o
   2   1  16      807.36      784.29     18.53 o
   3   1  16       25.50       34.68      7.34 o
   4   1  16      941.89      956.55     25.75 o
   5   1  16      399.46      402.41     16.19 o
   6   1  16     1999.54     1952.06     40.36 o
   7   1  16      520.55      510.86     30.22 o
  -7   2  16     1575.12     1585.42     41.21 o
  -6   2  16      188.15      182.78     12.86 o
  -5   2  16       40.87       47.24      7.47 o
  -4   2  16      449.83      443.69     19.64 o
  -3   2  16     3530.95     3510.30     47.60 o
  -2   2  16     1127.57     1160.26     22.32 o
  -1   2  16     1368.02     1388.94     25.06 o
   0   2  16        3.72        5.54      5.12 o
   1   2  16     1294.97     1291.32     24.02 o
   2   2  16     1064.62     1082.20     22.03 o
   3   2  16     3420.18     3392.24     47.34 o
   4   2  16      438.12      459.09     20.09 o
   5   2  16       37.22       31.03      8.76 o
   6   2  16      168.39      178.63     13.03 o
   7   2  16     1555.06     1609.03     51.78 o
  -7   3  16       31.21       46.40     21.37 o
  -6   3  16     1796.59     1711.78     42.73 o
  -5   3  16     1491.42     1454.10     32.71 o
  -4   3  16     1309.69     1295.94     63.12 o
  -3   3  16      289.70      307.08     16.22 o
  -2   3  16      328.69      323.32     16.06 o
  -1   3  16     1212.17     1218.39     23.49 o
   0   3  16     2431.28     2420.66     38.13 o
   1   3  16     1164.90     1143.01     22.61 o
   2   3  16      359.99      373.58     13.69 o
   3   3  16      299.21      295.51     13.10 o
   4   3  16     1223.21     1193.28     29.16 o
   5   3  16     1470.14     1432.95     38.87 o
   6   3  16     1662.91     1647.93     37.00 o
   7   3  16       27.95       42.71     14.46 o
  -7   4  16      924.84      883.43     53.73 o
  -6   4  16      665.63      684.19     23.47 o
  -5   4  16        0.04        1.08      7.69 o
  -4   4  16      744.07      753.36     23.49 o
  -3   4  16     1562.26     1570.36     33.35 o
  -2   4  16     3156.06     3153.08     50.59 o
  -1   4  16      614.48      632.30     18.73 o
   0   4  16      252.20      263.54     14.11 o
   1   4  16      607.27      619.74     18.53 o
   2   4  16     3223.09     3183.42     45.63 o
   3   4  16     1476.97     1475.88     33.37 o
   4   4  16      794.95      799.43     28.05 o
   5   4  16        0.02       15.34      9.22 o
   6   4  16      659.37      660.59     45.18 o
   7   4  16      900.99      938.22     65.02 o
  -6   5  16      539.55      554.62     21.77 o
  -5   5  16     3656.67     3633.75     52.06 o
  -4   5  16      339.37      330.09     15.94 o
  -3   5  16      769.43      781.35     33.31 o
  -2   5  16      105.29      106.75     10.18 o
  -1   5  16     2305.02     2303.08     42.37 o
   0   5  16      534.16      532.48     20.75 o
   1   5  16     2274.96     2259.34     34.09 o
   2   5  16       88.96       94.50      9.70 o
   3   5  16      770.49      776.74     24.07 o
   4   5  16      313.96      322.68     17.38 o
   5   5  16     3693.27     3722.12     69.22 o
   6   5  16      478.05      501.85     40.29 o
  -6   6  16      939.33      978.11     28.40 o
  -5   6  16       32.11       22.12      8.37 o
  -4   6  16      771.25      748.67     21.56 o
  -3   6  16      145.45      148.29     13.47 o
  -2   6  16     3296.61     3235.80     47.96 o
  -1   6  16      158.03      149.23     12.43 o
   0   6  16      639.34      624.44     19.30 o
   1   6  16      147.45      131.14     10.14 o
   2   6  16     3459.61     3453.97     54.98 o
   3   6  16      154.87      143.63     12.95 o
   4   6  16      821.89      828.14     22.18 o
   5   6  16       27.73       19.24     14.35 o
   6   6  16      971.99      975.01     55.56 o
  -6   7  16      212.71      201.25     18.50 o
  -5   7  16     3034.28     3083.09     61.56 o
  -4   7  16      155.16      182.96     13.62 o
  -3   7  16      162.69      167.26     12.82 o
  -2   7  16       10.44        8.14      6.29 o
  -1   7  16     2277.83     2241.70     38.91 o
   0   7  16       79.15       86.90     12.01 o
   1   7  16     2289.55     2259.48     38.61 o
   2   7  16       10.64        8.86      7.76 o
   3   7  16      167.68      158.95     13.52 o
   4   7  16      152.02      176.66     16.05 o
   5   7  16     3119.66     3160.76     74.69 o
   6   7  16      215.64      221.31     23.07 o
  -5   8  16      181.30      171.15     17.24 o
  -4   8  16      851.37      912.42     31.49 o
  -3   8  16      368.79      406.91     20.08 o
  -2   8  16     1999.33     2045.63     41.58 o
  -1   8  16       43.87       42.65      8.72 o
   0   8  16      259.48      265.71     15.26 o
   1   8  16       39.41       45.66      8.88 o
   2   8  16     2025.59     2030.42     40.93 o
   3   8  16      364.12      374.16     21.96 o
   4   8  16      840.24      862.10     29.49 o
   5   8  16      179.56      190.87     21.53 o
  -4   9  16      232.51      229.85     25.11 o
  -3   9  16      220.89      192.19     17.67 o
  -2   9  16      115.72      108.58     11.22 o
  -1   9  16     2017.92     2089.57     42.90 o
   0   9  16      964.48      977.09     25.47 o
   1   9  16     2024.15     2046.71     42.18 o
   2   9  16      122.38      121.17     28.08 o
   3   9  16      187.21      192.89     21.14 o
   4   9  16      212.55      233.40     23.13 o
  -3  10  16     1450.49     1459.75     40.52 o
  -2  10  16      730.01      744.78     28.08 o
  -1  10  16      314.66      331.93     41.82 o
   0  10  16      197.19      217.16     22.83 o
   1  10  16      332.75      357.76     23.14 o
   2  10  16      717.73      720.02     39.38 o
   3  10  16     1451.41     1483.44     48.30 o
  -1  11  16      830.36      834.09     38.46 o
   0  11  16     2580.36     2688.46     69.49 o
   1  11  16      838.63      805.87     36.48 o
   1   0  17      192.97      221.14     11.04 o
   2   0  17     1705.67     1655.15     27.92 o
   3   0  17      557.78      580.49     16.72 o
   4   0  17      645.44      662.26     19.68 o
   5   0  17     1320.96     1345.37     28.86 o
   6   0  17      505.00      515.78     19.10 o
  -6   1  17      463.84      503.91     22.56 o
  -5   1  17      895.09      915.26     23.50 o
  -4   1  17      250.41      273.68     13.36 o
  -3   1  17      324.14      316.90     13.58 o
  -2   1  17      533.85      535.87     15.88 o
  -1   1  17     1847.11     1798.46     27.50 o
   0   1  17       27.64       25.02      6.30 o
   1   1  17     1863.44     1827.52     29.76 o
   2   1  17      524.27      504.14     17.06 o
   3   1  17      298.92      333.99     16.73 o
   4   1  17      234.53      258.70     16.40 o
   5   1  17      867.55      900.18     26.52 o
   6   1  17      465.29      485.36     29.57 o
  -6   2  17      829.84      876.63     37.77 o
  -5   2  17      980.53     1036.10     32.88 o
  -4   2  17      388.24      384.86     18.13 o
  -3   2  17      417.25      452.80     16.41 o
  -2   2  17     1991.90     2007.90     34.45 o
  -1   2  17      230.39      248.94     12.84 o
   0   2  17     1419.82     1347.07     25.56 o
   1   2  17      228.46      206.64     11.77 o
   2   2  17     1925.06     1871.23     30.58 o
   3   2  17      365.50      360.96     16.15 o
   4   2  17      369.72      352.46     18.91 o
   5   2  17     1005.76     1029.55     33.22 o
   6   2  17      882.28      959.80     39.29 o
  -6   3  17      731.11      729.58     48.84 o
  -5   3  17      839.71      863.21     25.76 o
  -4   3  17      615.25      599.50     28.05 o
  -3   3  17     1559.97     1574.18     39.47 o
  -2   3  17     1196.04     1205.05     26.32 o
  -1   3  17     1804.15     1807.74     30.41 o
   0   3  17      843.92      852.20     22.08 o
   1   3  17     1832.62     1831.82     33.22 o
   2   3  17     1223.03     1230.48     24.18 o
   3   3  17     1531.06     1629.79     35.18 o
   4   3  17      618.81      602.00     25.37 o
   5   3  17      823.36      828.49     52.51 o
   6   3  17      700.77      749.12     51.28 o
  -6   4  17      771.24      829.71     52.51 o
  -5   4  17      961.46      957.20     27.34 o
  -4   4  17      872.12      879.26     26.31 o
  -3   4  17      446.97      443.03     18.90 o
  -2   4  17     1079.10     1082.51     38.15 o
  -1   4  17     1141.76     1175.14     26.66 o
   0   4  17     1342.40     1295.97     27.80 o
   1   4  17     1147.40     1134.84     25.81 o
   2   4  17     1024.50     1045.39     24.71 o
   3   4  17      433.76      457.62     17.05 o
   4   4  17      869.85      918.69     31.45 o
   5   4  17      939.76     1051.33     56.78 o
   6   4  17      767.88      857.79     52.51 o
  -5   5  17      239.13      242.53     16.86 o
  -4   5  17     1160.22     1148.95     26.94 o
  -3   5  17     1322.04     1345.16     32.12 o
  -2   5  17     1055.30     1058.06     32.89 o
  -1   5  17      224.64      217.60     15.48 o
   0   5  17     2009.04     2014.93     32.90 o
   1   5  17      243.76      252.86     14.57 o
   2   5  17     1060.94     1071.31     28.90 o
   3   5  17     1343.02     1332.11     32.63 o
   4   5  17     1177.87     1111.16     58.61 o
   5   5  17      220.70      232.61     34.19 o
  -5   6  17      172.02      176.54     17.50 o
  -4   6  17     1460.50     1472.43     39.95 o
  -3   6  17      977.88      997.99     27.93 o
  -2   6  17       52.83       49.46     10.71 o
  -1   6  17     1740.33     1710.79     33.95 o
   0   6  17     1378.85     1402.32     30.08 o
   1   6  17     1821.20     1788.94     33.61 o
   2   6  17       57.08       67.07     15.33 o
   3   6  17     1000.46      980.49     39.07 o
   4   6  17     1462.88     1460.71     47.69 o
   5   6  17      172.36      211.24     31.75 o
  -4   7  17      528.73      538.31     25.37 o
  -3   7  17     1016.40     1073.97     33.72 o
  -2   7  17      443.98      425.61     22.96 o
  -1   7  17      840.33      841.68     23.64 o
   0   7  17     1889.58     1902.29     36.23 o
   1   7  17      868.44      893.42     26.78 o
   2   7  17      425.33      457.09     68.38 o
   3   7  17      980.05     1094.49     41.19 o
   4   7  17      558.19      554.16     24.89 o
  -3   8  17      752.34      780.04     28.90 o
  -2   8  17       83.12      110.16     18.55 o
  -1   8  17      690.02      748.50     48.78 o
   0   8  17      234.82      231.88     19.57 o
   1   8  17      777.28      775.26     35.39 o
   2   8  17       75.90       60.00     15.32 o
   3   8  17      719.08      664.22     46.71 o
  -2   9  17      230.34      214.80     23.02 o
  -1   9  17      479.36      508.97     29.78 o
   0   9  17     1929.79     2002.00     48.70 o
   1   9  17      484.91      441.03     28.71 o
   2   9  17      208.32      208.25     30.22 o
   0   0  18      799.03      744.16     23.59 o
   1   0  18       18.85       35.25      7.75 o
   2   0  18        3.57        9.47      6.73 o
   3   0  18       33.23       37.41      8.40 o
   4   0  18     3170.37     3314.25     55.43 o
   5   0  18        3.54       -0.16     13.30 o
  -5   1  18      247.24      286.49     17.80 o
  -4   1  18      272.67      295.51     17.69 o
  -3   1  18     1732.67     1792.37     33.55 o
  -2   1  18       90.75       89.21     11.65 o
  -1   1  18      351.65      357.14     17.83 o
   0   1  18       38.62       46.71      7.08 o
   1   1  18      348.99      368.31     15.06 o
   2   1  18      104.91      126.82     11.14 o
   3   1  18     1683.93     1708.42     32.89 o
   4   1  18      260.10      244.98     16.89 o
   5   1  18      242.88      255.89     24.60 o
  -5   2  18      198.95      145.92     28.69 o
  -4   2  18     2124.93     2166.33     42.48 o
  -3   2  18      130.15      144.66     12.03 o
  -2   2  18      120.14      119.76     11.13 o
  -1   2  18     1043.45     1105.11     23.96 o
   0   2  18     2293.91     2300.82     42.40 o
   1   2  18     1052.26     1117.01     23.75 o
   2   2  18      148.90      157.25     11.04 o
   3   2  18      117.80      132.41     13.54 o
   4   2  18     2079.81     2173.87     59.73 o
   5   2  18      205.22      231.39     34.80 o
  -5   3  18      136.63      106.56     17.68 o
  -4   3  18      647.34      642.86     26.30 o
  -3   3  18     1885.60     1946.75     43.73 o
  -2   3  18     1323.84     1353.89     35.16 o
  -1   3  18      789.42      822.99     20.75 o
   0   3  18      200.27      209.10     13.74 o
   1   3  18      771.55      767.49     21.83 o
   2   3  18     1345.07     1344.75     26.42 o
   3   3  18     1847.94     1976.98     46.36 o
   4   3  18      667.61      644.72     47.01 o
   5   3  18      124.84      140.42     29.31 o
  -4   4  18      812.49      852.56     30.83 o
  -3   4  18       33.25       20.69     10.81 o
  -2   4  18      282.47      295.66     18.22 o
  -1   4  18     2515.73     2590.61     42.80 o
   0   4  18     2059.30     2122.57     37.79 o
   1   4  18     2494.13     2597.04     42.49 o
   2   4  18      281.49      301.96     17.73 o
   3   4  18       36.45       25.03     19.54 o
   4   4  18      787.93      849.85     53.12 o
  -4   5  18      997.54      991.04     28.67 o
  -3   5  18      861.28      799.87     29.47 o
  -2   5  18     1901.42     1854.38     55.69 o
  -1   5  18      221.16      203.26     15.78 o
   0   5  18       43.46       46.31     10.28 o
   1   5  18      217.05      219.28     18.20 o
   2   5  18     1940.46     1927.98     56.34 o
   3   5  18      883.77      928.45     65.02 o
   4   5  18     1046.81     1107.50     61.05 o
  -3   6  18      385.75      413.16     22.92 o
  -2   6  18      344.46      363.54     28.48 o
  -1   6  18     1240.35     1283.25     38.26 o
   0   6  18      405.20      442.62     22.94 o
   1   6  18     1282.44     1294.44     37.00 o
   2   6  18      350.72      398.47     27.97 o
   3   6  18      379.99      408.02     28.45 o
  -2   7  18     2094.30     2205.59     72.04 o
  -1   7  18        3.71        7.82     12.06 o
   0   7  18      169.95      181.83     18.09 o
   1   7  18        1.94       -7.23     11.20 o
   2   7  18     2122.90     2241.65    140.73 o
   1   0  19      591.33      622.10     22.96 o
   2   0  19      213.28      219.43     18.73 o
   3   0  19      179.87      166.94     14.31 o
  -3   1  19       68.97       72.51     13.23 o
  -2   1  19     1191.44     1253.57     42.16 o
  -1   1  19      551.67      541.75     19.10 o
   0   1  19       13.26        7.12      8.19 o
   1   1  19      565.55      582.12     19.86 o
   2   1  19     1178.92     1242.84     31.36 o
   3   1  19       76.58      108.32     14.89 o
  -3   2  19      587.88      598.73     27.15 o
  -2   2  19      692.14      721.15     21.98 o
  -1   2  19      995.09     1074.42     26.55 o
   0   2  19      976.34     1031.57     28.75 o
   1   2  19     1002.71     1062.90     29.30 o
   2   2  19      729.01      750.41     28.30 o
   3   2  19      579.37      664.92     33.44 o
  -3   3  19      961.90     1042.29     34.41 o
  -2   3  19     1273.89     1308.16     37.91 o
  -1   3  19      790.40      792.97     29.83 o
   0   3  19      616.19      646.77     27.02 o
   1   3  19      805.86      855.55     30.41 o
   2   3  19     1221.30     1312.84     37.70 o
   3   3  19     1001.06     1121.23     42.88 o
  -2   4  19     1781.83     1833.62     46.06 o
  -1   4  19     1081.00     1099.61     46.76 o
   0   4  19     1386.57     1379.38     39.01 o
   1   4  19     1036.70     1056.52     33.93 o
   2   4  19     1813.05     1941.90     58.06 o
  -1   5  19      450.80      450.76     34.92 o
   0   5  19      974.00      955.56     36.43 o
   1   5  19      438.37      453.93     23.24 o
 
